# Supplementary material for: Dataset on the prognostic value of cardiac biomarkers used in clinical routine in patients with severe aortic stenosis undergoing valve replacement
Source: Data Brief. 2020 Jan 9;29:105111. doi: 10.1016/j.dib.2020.105111 (PMC6971345; doi:10.1016/j.dib.2020.105111)
Supplement: Multimedia component 1 [file mmc1.xls]

## Sheet: Prevalence CAD
ID	CAD groups
1	0		CAD groups:
3	0		0 = no significant CAD (no stenosis of ≥70%, no previously performed coronary intervention)
4	2		1 = one vessel with at least one stenosis of ≥70% or previously performed coronary intervention
9	0		2 = two vessels with at least one stenosis of ≥70% or or previously performed coronary intervention
10	0		3 = three vessels with at least one stenosis ≥70% or previously performed coronary intervention
11	0		4 = left main stenosis or previously performed coronary intervention
12	0
13	2
14	4
15	0
16	0
18	0
19	1
20	3
21	1
22	0
23	0
24	1
25	2
26	0
27	0
28	2
29	2
32	0
33	0
34	0
35	0
36	0
37	2
39	0
41	0
42	0
43	2
44	0
45	0
47	0
48	2
49	2
50	0
51	0
52	0
53	0
55	3
56	2
58	0
59	3
60	0
61	0
62	1
64	0
65	2
66	0
67	0
68	1
71	0
72	3
73	0
74	0
75	0
76	1
77	0
78	3
79	0
80	0
83	0
84	4
86	2
87	4
88	0
89	0
90	4
91	0
92	0
93	0
94	0
95	0
96	0
97	2
98	0
99	0
100	0
101	0
102	1
104	4
105	0
106	0
108	0
109	2
110	1
112	0
113	1
116	0
117	0
118	0
119	0
120	0
121	1
124	4
126	0
128	4
129	0
130	0
132	1
133	0
134	0
135	1
136	0
137	0
138	0
139	2
141	0
143	0
144	0
145	1
146	0
147	1
149	0
151	0
152	0
153	0
154	0
155	0
156	0
157	0
158	0
159	0
160	1
161	1
162	0
163	0
164	0
165	0
166	0
167	0
168	1
169	0
170	0
171	0
173	0
174	0
175	1
176	0
178	4
180	0
181	1
183	0
184	0
185	1
187	0
188	0
189	0
191	3
193	0
195	0
196	0
197	3
198	0
199	0
200	0
201	0
202	0
203	0
204	4
205	1
206	1
207	1
208	0
209	0
210	0
212	1
213	1
214	2
215	1
216	0
217	0
220	1
221	2
222	0
223	2
224	0
225	0
226	0
228	0
229	0
230	0
231	0
232	0
233	1
234	0
235	4
236	0
237	0
239	0
240	0
241	0
242	0
243	3
244	2
245	0
246	2
247	0
248	2
249	2
252	3
253	0
254	0
255	1
256	0
257	1
258	0
259	0
262	2
264	0
265	0
266	1
267	0
268	4
269	1
272	0
273	0
274	0
275	0
276	0
277	0
278	0
279	0
280	0
281	0
282	0
283	0
286	0
287	0
288	0
289	0
290	0
292	0
293	0
296	0
297	1
298	0
299	2
300	0
301	0
302	0
303	1
305	0
306	0
307	1
308	1
310	0
311	0
313	0
315	0
316	1
317	0
318	1
319	0
320	0
321	0
323	4
324	0
325	0
326	0
327	0
328	0
329	0
330	0
331	0
332	2
333	0
334	1
336	1
337	0
340	1
341	0
342	2
343	1
345	0
346	0
347	0
348	2
349	1
350	0
351	1
352	1
353	1
354	0
355	1
356	0
357	1
358	1
359	2
361	0
362	3
363	1
364	1
365	0
366	0
367	0
368	0
369	0
370	0
371	1
372	1
373	0
374	0
375	3
376	1
377	0
378	4
379	0
380	3
381	1
382	0
383	4
385	3
386	0
387	3
388	0
389	0
390	2
391	0
392	0
393	2
395	0
396	0
397	2
398	0
399	0
400	0
402	0
403	2
404	2
405	0
406	1
407	1
408	0
410	0
411	0
412	1
413	0
414	0
417	0
418	0
419	0
420	4
421	0
423	3
424	4
425	0
427	2
430	1
431	0
433	0
435	0
437	0
438	0
439	0
441	0
442	2
443	3
444	0
445	0
446	0
447	3
448	3
449	0
450	3
452	4
456	1
457	2
459	0
460	1
461	0
463	0
464	0
466	0
467	0
468	2
469	3
470	0
472	3
476	0
477	1
478	3
480	1
481	0
483	0
486	0
487	1
488	2
491	1
493	0
495	1
496	0
497	1
500	4
501	0
506	0
507	0
509	0
511	1
512	1
514	0
515	0
516	2
517	0
518	0
519	1
520	0
521	1
524	1
525	2
526	0
527	1
528	0
529	0
530	0
531	1
532	0
534	1
535	0
536	1
537	0
539	1
540	1
541	2
542	0
543	0
544	0
546	0
547	0
548	0
549	1
551	3
552	0
553	0
554	0
555	1
556	0
557	1
558	0
560	0
563	0
564	1
565	1
566	0
567	0
569	0
570	2
571	0
573	0
574	3
575	0
577	0
578	2
579	1
581	0
583	0
584	0
586	1
588	0
592	0
593	0
596	1
598	1
601	2
609	0
623	1
627	3
631	0
634	0
635	0
640	1
642	0
644	0
647	1
648	0
649	1
650	1
651	2
652	1
653	0
654	0
656	2
660	0
661	0
662	1
664	3
665	1
666	1
668	0
669	2
671	0
672	0
673	0
674	0
675	0
676	0
677	0
678	0
679	0
680	0
681	0
683	0
684	1
685	4
687	3
688	1
691	2
693	0
694	2
695	0
696	0
697	0
698	0
700	2
701	0
702	0
703	1
705	0
706	3
707	3
708	0
709	4
710	0
712	0
713	1
714	0
715	0
716	3
717	0
718	0
719	0
720	0
721	2
723	0
724	1
725	0
726	0
727	0
728	1
729	1
732	0
734	0
735	1
736	0
737	2
738	0
741	0
742	0
743	1
744	3
745	0
746	2
747	0
748	0
749	1
750	0
751	0
752	0
753	4
754	0
755	4
756	4
757	0
758	0
760	0
761	0
762	0
765	1
769	0
770	0
771	3
772	0
773	0
774	0
777	0
782	1
785	0
788	2
792	0
795	0
798	0
801	0
802	0
804	0
807	0
808	0
813	0
815	1
817	0
820	0
821	1
825	0
827	1
836	0
837	0
843	1
848	0
852	0
858	3
859	2
862	0
863	2
864	0
865	0
866	0
867	0
868	2
870	4
874	4
875	0
876	1
878	0
880	1
883	0
885	1
886	3
889	0
892	2
894	1
895	0
897	0
902	0
905	0
906	0
908	0
910	0
913	1
914	0
915	0
930	0
931	0
933	4
940	0
941	2
942	3
944	4
945	0
950	0
952	4
956	0
957	0
959	0
962	0
963	3
965	2
969	0
971	1
974	3
984	4
988	2
993	0
994	2
995	3
996	3
1004	1
1009	0
1010	0
1018	0
1083	3
1122	0
1139	0
1148	2
1163	3
1188	0
1189	0
1190	3
1191	0
1193	1
1194	0
1195	0
1196	2
1197	3
1198	0
1199	0
1200	0
1201	0
1202	3
1203	0
1204	0
1205	1
1208	4
1209	0
1210	3
1211	0
1213	0
1214	0
1215	1
1216	3
1217	0
1218	1
1219	0
1223	0
1224	0
1225	0
1226	3
1227	2
1228	0
1229	1
1230	0
1231	3
1232	0
1234	1
1235	3
1236	1
1237	0
1238	2
1240	0
1241	0
1242	1
1244	3
1245	0
1246	0
1247	0
1249	1
1251	0
1252	0
1253	0
1254	1
1255	1
1257	1
1258	0
1259	0
1261	0
1262	1
1264	2
1265	4
1266	0
1267	3
1268	2
1269	2
1270	2
1271	0
1272	0
1273	1
1274	0
1275	0
1276	0
1277	0
1278	0
1279	1
1280	1
1281	0
1282	0
1283	3
1284	1
1285	0
1286	0
1287	0
1288	0
1289	0
1290	0
1291	0
1292	2
1293	0
1294	0
1295	1
1296	0
1297	4
1298	1
1299	0
1300	1
1301	0
1302	3
1303	0
1305	0
1306	1
1307	4
1308	4
1309	0
1310	0
1312	0
1313	0
1315	4
1317	0
1318	1
1319	1
1320	0
1321	0
1322	0
1323	1
1325	0
1326	3
1327	0
1328	0
1329	0
1330	0
1331	1
1332	0
1333	0
1334	0
1335	4
1336	0
1338	1
1339	0
1340	0
1341	0
1342	0
1343	0
1344	1
1345	0
1346	0
1347	3
1348	0
1349	3
1350	1
1351	0
1352	0
1354	2
1355	0
1356	0
1357	0
1358	1
1359	0
1360	0
1361	3
1362	2
1363	0
1365	0
1366	0
1367	0
1368	2
1369	0
1370	2
1371	1
1376	4
1377	0
1378	0
1379	1
1381	0
1382	0
1384	0
1385	0
1386	1
1387	0
1389	0
1390	1
1391	0
1393	0
1394	1
1395	0
1396	3
1397	1
1398	0
1399	0
1400	0
1401	0
1402	1
1403	1
1404	0
1405	0
1406	0
1407	0
1408	0
1409	3
1410	2
1411	0
1412	0
1413	0
1414	1
1416	2
1417	1
1418	0
1419	0
1420	2
1421	0
1422	0
1423	0
1424	3
1425	0
1426	0
1427	0
1428	0
1429	0
1430	0
1431	0
1432	0
1433	1
1434	0
1435	1
1436	0
1437	0
1438	3
1439	1
1440	0
1441	0
1442	4
1443	0
1444	1
1445	0
1446	3
1447	1
1448	0
1449	1
1450	0
1451	4
1452	4
1453	0
1454	1
1455	1
1456	2
1457	3
1458	0
1459	0
1460	1
1462	1
1463	0
1464	0
1465	1
1466	0
1468	0
1469	0
1470	0
1471	2
1472	0
1473	0
1474	2
1475	0
1476	0
1477	4
1479	0
1480	0
1481	0
1482	0
1483	0
1484	0
1485	4
1486	1
1487	0
1488	1
1489	0
1490	0
1491	2
1492	0
1493	1
1494	0
1495	0
1496	1
1497	1
1498	1
1499	0
1500	4
1501	0
1502	0
1503	1
1504	1
1506	0
1507	0
1508	0
1509	0
1510	0
1511	0
1512	1
1513	0
1514	1
1515	0
1516	0
1517	4
1518	0
1519	0
1520	1
1521	0
1522	0
1523	0
1524	0
1525	3
1527	0
1528	3
1529	0
1530	1
1531	0
1532	2
1533	2
1534	4
1535	1
1536	1
1537	1
1538	4
1539	0
1540	1
1541	0
1542	2
1543	0
1544	0
1545	2
1546	0
1547	4
1548	1
1549	3
1551	1
1552	0
1553	2
1556	2
1557	1
1559	0
1560	1
1561	4
1562	1
1563	4
1564	1
1565	0
1566	0
1567	1
1568	2
1569	1
1570	2
1572	0
1573	1
1574	0
1576	1
1577	0
1580	4
1581	0
1582	2
1583	2
1584	0
1585	3
1586	0
1587	0
1588	2
1589	1
1590	0
1591	2
1592	0
1593	0
1594	1
1595	0
1596	0
1597	0
1598	2
1600	3
1602	0
1603	1
1604	0
1605	3
1606	4
1607	0
1608	0
1609	0
1610	1
1611	0
1612	1
1614	0
1615	4
1616	0
1617	0
1618	1
1619	2
1620	2
1622	1
1624	3
1625	0
1626	0
1627	0
1628	3
1629	0
1631	1
1632	0
1634	0
1635	0
1636	0
1637	3
1638	0
1639	3
1640	0
1641	0
1642	0
1643	0
1644	0
1645	0
1647	0
1648	0
1649	1
1650	0
1651	0
1653	0
1654	0
1655	0
1656	0
1657	1
1658	2
1659	0
1660	0
1661	1
1662	0
1663	2
1664	0
1665	0
1666	0
1667	0
1668	0
1669	0
1670	0
1671	1
1672	3
1673	0
1674	0
1675	0
1676	0
1677	0
1678	0
1679	0
1680	0
1681	0
1682	0
1683	0
1684	1
1685	0
1686	1
1687	1
1688	0
1689	0
1690	0
1691	0
1692	0
1693	0
1694	0
1695	0
1696	1
1697	0
1698	0
1699	0
1700	0
1701	0
1702	1
1703	0
1704	0
1705	0
1706	0
1707	0
1708	0
1709	0
1710	4
1711	2
1712	0
1713	0
1714	2
1715	0
1716	4
1717	0
1718	0
1719	1
1720	0
1721	0
1722	0
1723	0
1724	0
1725	3
1726	3
1739	0
1740	0
1741	0
1742	4
1743	0
1744	0
1745	0
1746	0
1747	0
1748	1
1749	0
1750	0
1751	0
1752	3
1753	0
1754	0
1755	0
1756	1
1757	0
1758	0
1759	0
1760	0
1762	2
1763	0
1764	0
1765	2
1766	0
1767	0
1768	0
1769	0
1771	0
1772	0
1773	0
1774	0
1775	0
1776	0
1777	0
1778	0
1780	0
1781	0
1783	0
1784	0
1785	0
1786	0
1787	0
1788	0
1789	0
1790	2
1791	0
1793	0
1794	0
1795	0
1796	0
1797	1
1798	0
1799	0
1800	0
1802	0
1803	0
1804	0
1805	0
1806	0
1807	0
1808	0
1809	0
1810	0
1811	0
1812	0
1813	0
1814	0
1815	0
1816	0
1818	0
1819	1
1821	0
1822	0
1823	3
1824	2
1825	0
1827	0
1830	3
1831	1
1832	0
1833	0
1834	0
1835	0
1836	0
1837	0
1838	1
1839	0
1840	0
1841	1
1842	0
1843	0
1844	0
1845	0
1846	0
1847	0
1848	0
1850	0
1851	0
1852	0
1853	0
1854	0
1855	0
1856	0
1857	4
1858	0
1859	0
1860	0
1861	0
1862	0
1863	2
1864	0
1865	0
1866	0
1867	0
1868	0
1869	2
1870	0
1871	0
1872	0
1873	1
1874	0
1875	0
1876	0
1879	0
1880	0
1881	0
1882	0
1883	4
1884	0
1886	0
1887	1
1890	0
1892	0
1893	0
1894	0
1896	0
1897	0
1898	0
1899	0
1901	0
1902	0
1903	0
1904	0
1906	0
1907	0
1910	2
1912	0
1913	0
1915	0
1916	0
1917	0
1918	1
1919	0
1920	0
1921	4
1922	0
1923	0
1924	0
1925	0
1926	0
1927	0
1928	0
1929	0
1930	0
1931	0
1932	0
1933	0
1934	0
1936	0
1937	1
1938	0
1939	1
1941	0
1942	0
1944	0
1945	1
1946	0
1948	0
1949	0
1950	3
1952	0
1953	2
1954	2
1956	0
1957	0
1958	0
1959	0
1960	0
1961	0
1962	1
1963	0
1964	4
1965	0
1966	0
1967	1
1968	1
1969	0
1970	0
1971	0
1972	0
1973	0
1974	0
1975	4
1977	0
1978	0
1979	0
1980	0
1982	0
1983	0
1985	0
1986	0
1987	0
1988	1
1989	3
1990	0
1991	3
1992	0
1993	1
1994	0
1995	2
1996	0
1997	0
1998	1
1999	0
2000	2
2001	1
2002	1
2003	0
2004	1
2005	0
2006	0
2007	2
2008	2
2009	0
2010	1
2011	0
2012	1
2013	0
2014	1
2015	1
2016	0
2017	1
2018	0
2020	1
2022	0
2024	0
2025	0
2026	0
2027	4
2028	0
2029	0
2030	0
2031	0
2032	1
2033	0
2034	0
2035	0
2037	0
2038	0
2039	0
2040	0
2041	0
2042	1
2043	0
2046	0
2048	0
2049	0
2050	0
2051	0
2052	0
2053	0
2055	0
2056	0
2057	0
2060	0
2061	0
2062	0
2064	0
2065	0
2066	1
2067	0
2068	0
2070	3
2071	0
2072	0
2073	0
2074	0
2075	0
2076	0
2077	1
2078	0
2079	1
2080	1
2081	2
2082	0
2084	0
2085	0
2086	0
2087	0
2088	0
2090	3
2092	1
2094	0
2095	0
2096	0
2097	0
2098	0
2099	0
2100	0
2101	0
2102	0
2103	0
2104	0
2105	1
2106	1
2108	0
2111	0
2112	2
2113	3
2114	0
2115	2
2116	0
2117	0
2118	0
2119	1
2120	0
2121	0
2122	0
2123	0
2124	1
2125	4
2126	1
2127	1
2128	0
2129	0
2130	0
2131	0
2132	0
2133	0
2134	1
2135	0
2136	4
2137	0
2140	0
2142	0
2143	0
2144	0
2145	0
2146	0
2148	1
2149	0
2151	2
2153	0
2154	1
2155	0
2156	0
2157	0
2158	1
2160	0
2161	0
2162	0
2163	0
2164	0
2165	0
2166	4
2167	0
2168	1
2171	2
2172	0
2174	0
2175	0
2176	0
2177	0
2178	0
2179	0
2180	0
2181	0
2182	0
2183	0
2184	0
2185	1
2186	0
2187	0
2188	0
2189	0
2190	0
2191	1
2192	0
2193	1
2194	0
2195	0
2196	1
2197	0
2198	0
2199	3
2200	0
2201	0
2202	0
2204	0
2205	0
2206	0
2207	0
2208	0
2209	2
2210	0
2211	3
2212	0
2213	0
2214	0
2215	1
2216	0
2217	1
2218	0
2223	0
2224	0
2225	0
2227	0
2229	0
2230	0
2232	1
2234	0
2236	1
2237	0
2240	2
2241	0
2242	0
2243	0
2244	0
2245	0
2246	0
2247	0
2248	0
2249	0
2250	0
2251	0
2252	0
2253	2
2254	0
2255	0
2256	0
2258	2
2259	0
2260	0
2261	2
2262	2
2263	0
2264	0
2265	0
2266	0
2267	1
2268	2
2269	0
2270	0
2271	0
2272	0
2273	2
2275	1
2276	2
2277	0
2278	0
2279	0
2280	0
2281	0
2282	0
2283	0
2284	0
2285	0
2286	0
2287	0
2288	0
2289	0
2290	0
2291	0
2292	0
2293	0
2294	0
2295	1
2297	0
2298	0
2299	0
2300	0
2301	0
2302	1
2303	0
2304	2
2305	0
2306	0
2307	0
2308	0
2309	0
2310	0
2311	2
2312	0
2313	3
2314	1
2315	3
2316	2
2317	0
2318	0
2319	0
2320	2
2321	1
2322	2
2323	0
2324	0
2325	0
2326	0
2327	0
2328	0
2329	1
2330	3
2331	4
2332	1
2333	0
2334	1
2335	1
2336	3
2337	0
2338	0
2339	0
2340	1
2341	0
2342	0
2343	0
2345	0
2346	1
2347	0
2348	0
2349	0
2350	1
2351	0
2352	0
2353	0
2354	0
2355	0
2356	2
2357	0
2358	0
2359	1
2360	0
2361	1
2362	0
2363	0
2364	0
2365	0
2366	0
2367	0
2368	1
2369	2
2370	0
2371	0
2372	0
2373	0
2374	0
2375	0
2376	2
2377	0
2378	0
2379	0
2380	0
2381	0
2382	0
2383	0
2384	0
2385	0
2386	1
2388	0
2389	0
2390	0
2391	2
2392	0
2393	0
2394	0
2395	0
2396	3
2397	0
2398	0
2399	0
2400	0
2401	0
2402	0
2403	0
2404	0
2405	0
2406	0
2407	0
2408	0
2409	0
2410	0
2411	0
2412	0
2413	0
2414	0
2415	3
2416	0
2417	0
2418	0
2419	0
2420	0
2421	0
2422	1
2423	0
2425	0
2426	0
2427	0
2428	0
2429	0
2430	0
2431	0
2432	0
2434	0
2435	0
2436	0
2437	0
2438	0
2439	0
2440	0
2441	0
2442	0
2443	0
2445	0
2446	0
2447	0
2448	0
2449	1
2450	0
2451	0
2452	0
2453	1
2454	1
2455	2
2456	2
2457	2
2458	1
2459	0
2460	1
2461	0
2462	1
2463	0
2464	1
2465	0
2468	0
2472	0
2473	0
2476	2
2477	3
2478	3
2482	3
2485	3
2486	3
2487	3
2488	3
2489	3
2490	3
2491	3
2493	3
2494	3
2495	3
2497	3
2500	4
2501	3
2502	3
2503	0
2504	3
2505	3
2506	3
2507	1
2508	2
2509	1
2510	3
2511	3
2513	1
2514	3
2515	3
2516	1
2517	1
2518	3
2519	1
2521	0
2522	0
2523	0
2524	0
2527	3
2528	0
2529	0
2530	3
2531	1
2533	0
2534	1
2535	0
2536	0
2537	0
2538	0
2540	1
2541	0
2542	2
2544	0
2546	0
2547	0
2548	0
2549	0
2550	0
2551	0
2552	0
2553	3
2554	0
2555	1
2556	3
2557	0
2558	0
2559	0
2563	1
2564	0
2565	0
2566	0
2568	0
2569	1
2570	3
2571	0
2573	0
2574	3
2576	0
2577	0
2578	0
2579	2
2580	0
2581	0
2582	0
2583	0
2584	0
2585	0
2586	2
2587	0
2588	0
2589	2
2590	0
2591	2
2592	0
2594	0
2595	0
2597	0
2598	0
2599	1
2600	0
2605	0
2606	0
2607	0
2609	0
2610	0
2611	0
2612	0
2613	0
2614	1
2615	0
2616	0
2617	0
2618	0
2619	1
2621	0
2622	0
2623	0
2624	0
2626	0
2627	0
2628	0
2629	0
2631	1
2632	0
2633	0
2634	0
2635	2
2639	0
2641	4
2643	3
2645	0
2646	0
2647	0
2652	0
2653	3
2654	4
2656	0
2657	2
2658	2
2659	1
2660	0
2661	3
2662	1
2663	0
2664	0
2665	3
2666	0
2668	3
2669	4
2670	0
2671	0
2672	0
2673	0
2674	3
2675	0
2676	0
2677	2
2678	0
2679	0
2680	0
2681	1
2682	1
2683	0
2684	1
2685	0
2686	0
2687	3
2688	3
2689	0
2690	0
2691	0
2692	0
2693	0
2694	3
2695	0
2696	1
2697	2
2699	2
2700	0
2701	3
2702	0
2703	0
2704	0
2705	3
2706	3
2707	1
2708	1
2709	1
2710	0
2711	3
2712	3
2713	3
2714	2
2715	0
2716	0
2717	0
2718	0
2719	1
2721	3
2722	0
2723	0
[truncated: 1,596 more rows]

## Sheet: Revascularization Conducted
ID	CAGB performed	PCI performed
1	0	0
3	0	0
4	0	0
9	0	0
10	0	0
11	0	0
12	0	0
13	0	0
14	1	0
15	0	0
16	0	0
18	0	0
19	1	0
20	1	0
21	0	0
22	0	0
23	0	0
24	0	0
25	1	0
26	0	0
27	0	0
28	1	0
29	1	0
32	0	0
33	0	0
34	0	0
35	0	0
36	0	0
37	0	0
39	0	0
41	0	0
42	0	0
43	1	0
44	0	0
45	0	0
47	0	0
48	1	0
49	1	0
50	0	0
51	0	0
52	0	0
53	0	0
55	0	0
56	1	0
58	0	0
59	0	1
60	0	0
61	0	0
62	0	0
64	0	0
65	0	0
66	0	0
67	0	0
68	0	1
71	0	0
72	0	0
73	0	0
74	0	0
75	0	0
76	1	0
77	0	0
78	0	0
79	0	0
80	0	0
83	0	0
84	1	0
86	0	0
87	1	0
88	0	0
89	0	0
90	1	0
91	0	0
92	0	0
93	0	0
94	0	0
95	0	0
96	0	0
97	1	0
98	0	0
99	0	0
100	0	0
101	0	0
102	1	0
104	0	0
105	0	0
106	0	0
108	0	0
109	1	0
110	0	1
112	0	0
113	1	0
116	0	0
117	0	0
118	0	0
119	0	0
120	0	0
121	1	0
124	0	0
126	0	0
128	0	0
129	0	0
130	0	0
132	1	0
133	0	0
134	0	0
135	1	0
136	0	0
137	0	0
138	0	0
139	1	0
141	0	0
143	1	0
144	0	0
145	0	0
146	0	0
147	0	0
149	0	0
151	0	0
152	0	0
153	0	0
154	0	0
155	0	0
156	0	0
157	0	0
158	0	0
159	0	0
160	1	0
161	1	0
162	0	0
163	0	0
164	0	0
165	0	0
166	0	0
167	0	0
168	0	0
169	0	0
170	0	0
171	0	0
173	0	0
174	0	0
175	0	0
176	0	0
178	0	0
180	0	0
181	0	1
183	0	0
184	0	0
185	1	0
187	0	0
188	0	0
189	0	0
191	0	0
193	0	0
195	0	0
196	0	0
197	1	0
198	0	0
199	0	0
200	0	0
201	0	0
202	0	0
203	0	0
204	1	0
205	0	0
206	0	0
207	1	0
208	0	0
209	0	0
210	0	0
212	1	0
213	1	0
214	1	0
215	1	0
216	0	0
217	0	0
220	0	1
221	0	1
222	0	0
223	1	0
224	0	0
225	0	0
226	0	0
228	0	0
229	0	0
230	0	0
231	1	0
232	0	0
233	0	0
234	0	0
235	0	0
236	0	0
237	0	0
239	0	0
240	0	0
241	0	0
242	0	0
243	1	0
244	0	0
245	0	0
246	1	0
247	0	0
248	1	0
249	0	0
252	1	1
253	0	0
254	0	0
255	0	0
256	0	0
257	1	0
258	0	0
259	0	0
262	1	0
264	0	0
265	0	0
266	0	0
267	0	0
268	1	0
269	1	0
272	1	0
273	0	0
274	0	0
275	0	0
276	0	0
277	0	0
278	0	0
279	0	0
280	0	0
281	0	0
282	0	0
283	0	0
286	0	0
287	0	0
288	0	0
289	0	0
290	0	0
292	0	0
293	0	0
296	0	0
297	0	0
298	0	0
299	1	0
300	0	0
301	0	0
302	1	0
303	1	0
305	0	0
306	0	0
307	1	0
308	0	0
310	0	0
311	0	0
313	0	0
315	0	0
316	1	0
317	0	0
318	1	0
319	0	0
320	0	0
321	0	0
323	1	0
324	0	0
325	1	0
326	0	0
327	0	0
328	0	0
329	0	0
330	0	0
331	0	0
332	0	0
333	0	0
334	1	0
336	1	0
337	0	0
340	1	0
341	0	0
342	1	0
343	1	0
345	0	0
346	0	0
347	0	0
348	1	0
349	1	0
350	0	0
351	1	0
352	1	0
353	0	0
354	0	0
355	0	1
356	0	0
357	0	0
358	0	0
359	1	0
361	0	0
362	0	0
363	0	0
364	0	1
365	0	0
366	1	0
367	0	0
368	0	0
369	1	0
370	0	0
371	1	0
372	1	0
373	0	0
374	0	0
375	0	1
376	0	1
377	0	0
378	1	0
379	0	0
380	1	0
381	1	0
382	0	0
383	0	1
385	1	0
386	0	0
387	0	1
388	0	0
389	0	0
390	1	0
391	0	0
392	0	0
393	0	1
395	0	0
396	0	0
397	1	1
398	0	0
399	0	0
400	0	0
402	0	0
403	0	0
404	1	0
405	0	0
406	1	0
407	1	0
408	0	0
410	0	0
411	0	0
412	0	0
413	0	0
414	0	0
417	0	0
418	0	0
419	0	0
420	0	1
421	0	0
423	1	0
424	1	0
425	0	0
427	1	0
430	1	0
431	0	0
433	0	0
435	0	0
437	0	0
438	0	0
439	0	0
441	0	0
442	1	0
443	1	0
444	0	0
445	0	0
446	0	0
447	0	1
448	1	0
449	0	0
450	1	0
452	1	0
456	0	1
457	0	1
459	0	0
460	1	0
461	0	0
463	0	0
464	0	0
466	0	0
467	0	0
468	1	0
469	1	0
470	0	0
472	1	0
476	0	0
477	1	0
478	1	0
480	1	0
481	0	0
483	0	0
486	0	0
487	1	0
488	0	1
491	0	1
493	0	0
495	0	1
496	0	0
497	1	0
500	1	0
501	0	0
506	0	0
507	0	0
509	0	0
511	0	1
512	1	0
514	0	0
515	0	0
516	1	0
517	0	0
518	0	0
519	1	0
520	0	0
521	0	1
524	1	0
525	1	0
526	0	0
527	1	0
528	0	0
529	0	0
530	0	0
531	0	0
532	1	0
534	1	0
535	0	0
536	0	0
537	0	0
539	1	0
540	1	0
541	1	0
542	0	0
543	0	0
544	0	0
546	0	0
547	0	0
548	0	0
549	1	0
551	1	0
552	0	0
553	0	0
554	0	0
555	1	0
556	0	0
557	0	0
558	0	0
560	0	0
563	0	0
564	1	0
565	1	0
566	0	0
567	0	0
569	0	0
570	0	0
571	0	0
573	0	0
574	1	0
575	0	0
577	0	0
578	1	0
579	1	0
581	0	0
583	0	0
584	0	0
586	0	0
588	0	1
592	0	0
593	0	0
596	0	0
598	0	1
601	1	0
609	0	0
623	1	0
627	0	0
631	0	0
634	0	0
635	0	0
640	1	0
642	0	0
644	0	0
647	1	0
648	0	0
649	1	0
650	0	0
651	1	0
652	1	0
653	0	0
654	0	0
656	1	0
660	0	0
661	0	0
662	0	0
664	0	0
665	1	0
666	1	0
668	0	0
669	1	0
671	0	0
672	0	0
673	0	0
674	0	0
675	0	0
676	0	0
677	0	0
678	0	0
679	0	0
680	0	0
681	0	0
683	0	0
684	1	0
685	0	1
687	0	1
688	1	0
691	0	0
693	1	0
694	1	0
695	0	0
696	0	0
697	0	0
698	0	0
700	0	0
701	0	0
702	0	0
703	0	0
705	0	0
706	0	0
707	1	0
708	0	0
709	1	0
710	0	0
712	0	0
713	1	0
714	0	0
715	0	0
716	1	0
717	0	0
718	0	0
719	0	0
720	0	0
721	1	0
723	0	0
724	0	0
725	0	0
726	0	0
727	0	0
728	1	0
729	1	0
732	0	0
734	0	0
735	1	0
736	0	0
737	0	0
738	0	0
741	0	0
742	0	0
743	0	0
744	1	0
745	0	0
746	0	0
747	0	0
748	0	0
749	1	0
750	0	0
751	0	0
752	0	0
753	1	0
754	0	0
755	0	0
756	0	0
757	0	0
758	0	0
760	0	0
761	0	0
762	0	0
765	1	0
769	0	0
770	0	0
771	1	0
772	0	0
773	0	0
774	0	0
777	0	0
782	0	0
785	0	0
788	1	0
792	0	0
795	0	0
798	0	0
801	0	0
802	0	0
804	1	0
807	0	0
808	0	0
813	0	0
815	0	0
817	0	0
820	0	0
821	1	0
825	0	0
827	0	0
836	0	0
837	0	0
843	1	0
848	0	0
852	0	0
858	1	0
859	1	0
862	0	0
863	1	0
864	0	0
865	0	0
866	0	0
867	0	0
868	1	0
870	1	0
874	0	0
875	0	0
876	1	0
878	0	0
880	0	0
883	0	0
885	1	0
886	1	0
889	0	0
892	1	0
894	0	0
895	0	0
897	0	0
902	0	0
905	0	0
906	0	0
908	0	0
910	1	0
913	1	0
914	0	0
915	0	0
930	0	0
931	0	0
933	1	0
940	0	0
941	0	1
942	1	0
944	1	0
945	0	0
950	0	0
952	1	0
956	0	0
957	0	0
959	0	0
962	0	0
963	0	1
965	0	0
969	0	0
971	0	1
974	1	0
984	0	1
988	0	1
993	0	0
994	0	0
995	1	0
996	1	0
1004	0	0
1009	0	0
1010	0	0
1018	0	0
1083	0	0
1122	0	0
1139	0	0
1148	1	0
1163	1	0
1188	0	0
1189	0	0
1190	1	1
1191	0	0
1193	0	1
1194	0	0
1195	0	0
1196	0	1
1197	1	0
1198	0	0
1199	0	0
1200	0	0
1201	0	0
1202	1	0
1203	0	0
1204	0	0
1205	1	0
1208	1	0
1209	0	0
1210	1	1
1211	0	0
1213	0	0
1214	0	0
1215	0	0
1216	1	1
1217	0	0
1218	0	0
1219	0	0
1223	0	0
1224	0	0
1225	0	0
1226	1	1
1227	1	0
1228	0	0
1229	0	1
1230	0	0
1231	1	0
1232	0	0
1234	1	0
1235	0	1
1236	1	0
1237	0	0
1238	1	0
1240	0	0
1241	0	0
1242	1	0
1244	1	0
1245	0	0
1246	0	0
1247	0	0
1249	1	0
1251	0	0
1252	0	0
1253	0	0
1254	1	0
1255	1	0
1257	0	1
1258	0	0
1259	0	0
1261	0	0
1262	1	0
1264	1	0
1265	1	1
1266	0	0
1267	1	0
1268	1	0
1269	1	0
1270	0	1
1271	0	0
1272	0	0
1273	0	1
1274	0	0
1275	0	0
1276	0	0
1277	0	0
1278	0	0
1279	1	0
1280	0	1
1281	0	0
1282	0	0
1283	1	1
1284	0	1
1285	0	0
1286	0	0
1287	0	0
1288	0	0
1289	0	0
1290	0	0
1291	0	0
1292	1	0
1293	0	0
1294	0	0
1295	1	0
1296	0	0
1297	1	0
1298	1	0
1299	0	0
1300	1	0
1301	0	0
1302	1	0
1303	0	0
1305	0	0
1306	1	0
1307	1	0
1308	1	0
1309	0	0
1310	0	0
1312	0	0
1313	0	0
1315	1	0
1317	0	0
1318	1	0
1319	1	0
1320	0	0
1321	0	0
1322	0	0
1323	0	1
1325	0	0
1326	1	0
1327	0	0
1328	0	0
1329	0	0
1330	0	0
1331	1	0
1332	0	0
1333	0	0
1334	0	0
1335	1	0
1336	0	0
1338	1	1
1339	0	0
1340	0	0
1341	0	0
1342	0	0
1343	0	0
1344	1	0
1345	0	0
1346	0	0
1347	1	1
1348	0	0
1349	1	1
1350	1	0
1351	0	0
1352	0	0
1354	1	0
1355	0	0
1356	0	0
1357	0	0
1358	1	0
1359	1	0
1360	0	0
1361	1	0
1362	0	1
1363	0	0
1365	0	0
1366	0	0
1367	0	0
1368	1	0
1369	0	0
1370	0	0
1371	0	1
1376	1	1
1377	0	0
1378	0	0
1379	1	0
1381	0	0
1382	0	0
1384	0	0
1385	0	0
1386	0	1
1387	0	0
1389	0	0
1390	1	0
1391	0	0
1393	0	0
1394	1	1
1395	0	0
1396	1	1
1397	1	0
1398	0	0
1399	0	0
1400	0	0
1401	0	0
1402	0	0
1403	1	0
1404	0	0
1405	0	0
1406	0	0
1407	0	0
1408	0	0
1409	1	0
1410	1	1
1411	0	0
1412	0	0
1413	0	0
1414	0	0
1416	0	1
1417	1	0
1418	0	0
1419	0	0
1420	1	0
1421	0	0
1422	0	0
1423	0	0
1424	1	0
1425	0	0
1426	0	0
1427	0	0
1428	0	0
1429	0	0
1430	0	0
1431	0	0
1432	0	0
1433	0	0
1434	0	0
1435	0	1
1436	0	0
1437	0	0
1438	0	1
1439	0	1
1440	0	0
1441	0	0
1442	0	1
1443	0	0
1444	0	0
1445	0	0
1446	0	1
1447	0	1
1448	0	0
1449	0	1
1450	0	0
1451	1	0
1452	0	1
1453	0	0
1454	0	0
1455	0	1
1456	0	1
1457	1	0
1458	0	0
1459	0	0
1460	0	1
1462	0	0
1463	0	0
1464	0	0
1465	0	1
1466	0	0
1468	0	0
1469	0	0
1470	0	0
1471	0	1
1472	0	0
1473	0	0
1474	0	1
1475	0	0
1476	0	0
1477	0	1
1479	0	0
1480	0	0
1481	0	0
1482	0	0
1483	0	0
1484	0	0
1485	0	1
1486	0	0
1487	0	0
1488	0	1
1489	0	0
1490	0	0
1491	0	1
1492	0	0
1493	0	1
1494	0	0
1495	0	0
1496	0	1
1497	0	1
1498	0	1
1499	0	0
1500	0	1
1501	0	0
1502	0	0
1503	0	1
1504	0	1
1506	0	0
1507	0	0
1508	0	0
1509	0	0
1510	0	0
1511	0	1
1512	0	1
1513	0	0
1514	0	1
1515	0	0
1516	0	0
1517	1	1
1518	0	0
1519	0	0
1520	0	1
1521	0	0
1522	0	0
1523	0	0
1524	0	0
1525	0	1
1527	0	0
1528	0	1
1529	0	0
1530	0	1
1531	0	0
1532	0	1
1533	0	1
1534	1	0
1535	0	1
1536	0	1
1537	0	0
1538	1	0
1539	0	0
1540	0	1
1541	0	0
1542	0	1
1543	0	0
1544	0	0
1545	0	1
1546	0	0
1547	1	1
1548	0	1
1549	1	0
1551	0	1
1552	0	0
1553	0	1
1556	0	1
1557	0	0
1559	0	0
1560	0	1
1561	1	0
1562	0	1
1563	1	1
1564	0	1
1565	0	0
1566	0	0
1567	0	1
1568	0	1
1569	0	1
1570	0	1
1572	0	0
1573	0	1
1574	0	0
1576	0	1
1577	0	0
1580	1	0
1581	0	0
1582	0	1
1583	0	1
1584	0	0
1585	1	1
1586	0	0
1587	0	0
1588	0	1
1589	0	1
1590	0	0
1591	1	1
1592	0	0
1593	0	0
1594	0	1
1595	0	0
1596	0	0
1597	0	0
1598	0	1
1600	1	0
1602	0	0
1603	1	0
1604	0	0
1605	1	0
1606	1	0
1607	0	0
1608	0	0
1609	0	0
1610	0	1
1611	0	0
1612	0	0
1614	0	0
1615	1	0
1616	0	0
1617	0	0
1618	0	0
1619	0	1
1620	0	1
1622	0	1
1624	1	0
1625	0	0
1626	0	0
1627	0	0
1628	1	1
1629	0	0
1631	0	1
1632	0	0
1634	0	0
1635	0	0
1636	0	0
1637	1	1
1638	0	0
1639	0	1
1640	0	0
1641	0	0
1642	0	0
1643	0	0
1644	0	0
1645	0	0
1647	0	0
1648	0	0
1649	0	0
1650	0	0
1651	0	0
1653	0	0
1654	0	0
1655	0	0
1656	0	0
1657	0	1
1658	0	0
1659	0	0
1660	0	0
1661	0	1
1662	0	0
1663	0	1
1664	0	0
1665	0	0
1666	0	0
1667	1	0
1668	0	0
1669	0	0
1670	0	0
1671	0	0
1672	1	1
1673	0	0
1674	0	0
1675	0	0
1676	0	0
1677	0	0
1678	0	0
1679	0	0
1680	0	0
1681	0	0
1682	0	0
1683	0	0
1684	0	1
1685	0	0
1686	0	1
1687	1	1
1688	0	0
1689	0	0
1690	0	0
1691	0	0
1692	0	0
1693	0	0
1694	0	0
1695	0	0
1696	0	1
1697	0	0
1698	0	0
1699	0	0
1700	0	0
1701	0	0
1702	0	1
1703	0	0
1704	0	0
1705	0	0
1706	0	0
1707	0	0
1708	0	0
1709	0	0
1710	1	0
1711	1	0
1712	0	0
1713	0	0
1714	0	1
1715	0	0
1716	0	1
1717	0	0
1718	0	0
1719	0	0
1720	0	0
1721	0	0
1722	0	0
1723	0	0
1724	0	0
1725	1	1
1726	1	0
1739	0	0
1740	0	0
1741	0	0
1742	1	0
1743	0	0
1744	0	0
1745	0	0
1746	0	0
1747	0	0
1748	0	0
1749	0	0
1750	0	0
1751	0	0
1752	0	1
1753	0	0
1754	0	0
1755	0	0
1756	0	0
1757	0	0
1758	0	0
1759	0	0
1760	0	0
1762	0	1
1763	0	0
1764	0	0
1765	1	1
1766	0	0
1767	0	0
1768	0	0
1769	0	0
1771	0	0
1772	0	0
1773	0	0
1774	0	0
1775	0	0
1776	0	0
1777	0	0
1778	0	0
1780	0	0
1781	0	0
1783	0	0
1784	0	0
1785	0	0
1786	0	0
1787	0	0
1788	0	0
1789	0	0
1790	0	1
1791	0	0
1793	0	0
1794	0	0
1795	0	0
1796	0	0
1797	0	1
1798	0	0
1799	0	0
1800	0	0
1802	0	0
1803	0	0
1804	0	0
1805	0	0
1806	0	0
1807	0	0
1808	0	0
1809	0	0
1810	0	0
1811	0	0
1812	0	0
1813	0	0
1814	0	0
1815	0	0
1816	0	0
1818	0	0
1819	0	0
1821	0	0
1822	0	0
1823	0	0
1824	0	1
1825	0	0
1827	0	0
1830	1	0
1831	1	0
1832	0	0
1833	0	0
1834	0	0
1835	0	0
1836	0	0
1837	0	0
1838	0	0
1839	0	0
1840	0	0
1841	0	1
1842	0	0
1843	0	0
1844	0	0
1845	0	0
1846	0	0
1847	0	0
1848	0	0
1850	0	0
1851	0	0
1852	0	0
1853	0	0
1854	0	0
1855	0	0
1856	0	0
1857	0	0
1858	0	0
1859	0	0
1860	0	0
1861	0	0
1862	0	0
1863	0	1
1864	0	0
1865	0	0
1866	0	0
1867	0	0
1868	0	0
1869	0	0
1870	0	0
1871	0	0
1872	0	0
1873	0	1
1874	0	0
1875	0	0
1876	0	0
1879	0	0
1880	0	0
1881	0	0
1882	0	0
1883	0	1
1884	0	0
1886	0	0
1887	0	1
1890	0	0
1892	0	0
1893	0	0
1894	0	0
1896	0	0
1897	0	0
1898	0	0
1899	0	0
1901	0	0
1902	0	0
1903	0	0
1904	0	0
1906	0	0
1907	0	0
1910	0	1
1912	0	0
1913	0	0
1915	0	0
1916	0	0
1917	0	0
1918	0	0
1919	0	0
1920	0	0
1921	1	0
1922	0	0
1923	0	0
1924	0	0
1925	1	0
1926	0	0
1927	0	0
1928	0	0
1929	0	0
1930	0	0
1931	0	0
1932	0	0
1933	0	0
1934	0	0
1936	0	0
1937	0	1
1938	0	0
1939	0	1
1941	0	0
1942	0	0
1944	0	0
1945	0	1
1946	0	0
1948	0	0
1949	0	0
1950	1	1
1952	0	0
1953	0	1
1954	0	1
1956	0	0
1957	0	0
1958	0	0
1959	0	0
1960	0	0
1961	0	0
1962	0	1
1963	0	0
1964	0	0
1965	0	0
1966	0	0
1967	0	1
1968	0	0
1969	0	0
1970	0	0
1971	0	0
1972	0	0
1973	0	0
1974	1	0
1975	0	1
1977	0	0
1978	0	0
1979	0	0
1980	0	0
1982	0	0
1983	0	0
1985	0	0
1986	0	0
1987	0	0
1988	0	0
1989	0	1
1990	0	0
1991	1	1
1992	0	0
1993	0	1
1994	0	0
1995	0	0
1996	0	0
1997	0	0
1998	0	1
1999	0	0
2000	1	0
2001	0	0
2002	1	0
2003	0	0
2004	0	1
2005	0	0
2006	0	0
2007	0	0
2008	0	0
2009	0	0
2010	0	1
2011	0	0
2012	0	0
2013	0	0
2014	0	0
2015	0	1
2016	0	0
2017	0	1
2018	0	0
2020	0	1
2022	0	0
2024	0	0
2025	0	0
2026	0	0
2027	0	1
2028	0	0
2029	0	0
2030	0	0
2031	0	0
2032	0	0
2033	0	0
2034	0	0
2035	0	0
2037	0	0
2038	0	0
2039	0	0
2040	0	0
2041	0	0
2042	0	1
2043	0	0
2046	0	0
2048	0	0
2049	0	0
2050	0	0
2051	0	0
2052	0	0
2053	0	0
2055	0	0
2056	0	0
2057	0	0
2060	0	0
2061	0	0
2062	0	0
2064	0	0
2065	0	0
2066	0	1
2067	0	0
2068	0	0
2070	0	1
2071	0	0
2072	0	0
2073	0	0
2074	0	0
2075	0	0
2076	0	0
2077	0	1
2078	0	0
2079	0	0
2080	0	1
2081	0	1
2082	0	0
2084	0	0
2085	0	0
2086	0	0
2087	0	0
2088	0	0
2090	1	0
2092	1	0
2094	0	0
2095	0	0
2096	0	0
2097	0	0
2098	0	0
2099	0	0
2100	0	0
2101	0	0
2102	0	0
2103	0	0
2104	0	0
2105	0	1
2106	0	0
2108	0	0
2111	0	0
2112	0	1
2113	1	0
2114	0	0
2115	0	1
2116	0	0
2117	0	0
2118	0	0
2119	0	0
2120	0	0
2121	0	0
2122	0	0
2123	0	0
2124	1	0
2125	1	0
2126	0	1
2127	0	1
2128	0	0
2129	0	0
2130	0	0
2131	0	0
2132	0	0
2133	0	0
2134	0	0
2135	0	0
2136	1	0
2137	0	0
2140	0	0
2142	0	0
2143	0	0
2144	0	0
2145	0	0
2146	0	0
2148	0	1
2149	0	0
2151	0	1
2153	0	0
2154	0	0
2155	0	0
2156	0	0
2157	0	0
2158	0	0
2160	0	0
2161	0	0
2162	0	0
2163	0	0
2164	0	0
2165	0	0
2166	0	0
2167	0	0
2168	0	0
2171	0	1
2172	0	0
2174	0	0
2175	0	0
2176	0	0
2177	0	0
2178	0	0
2179	0	0
2180	0	0
2181	0	0
2182	0	0
2183	0	0
2184	0	0
2185	0	1
2186	0	0
2187	0	0
2188	0	0
2189	0	0
2190	0	0
2191	0	0
2192	0	0
2193	0	0
2194	0	0
2195	0	0
2196	0	0
2197	0	0
2198	0	0
2199	0	1
2200	0	0
2201	0	0
2202	0	0
2204	0	0
2205	0	0
2206	0	0
2207	0	0
2208	0	0
2209	0	1
2210	0	0
2211	0	0
2212	0	0
2213	0	0
2214	0	0
2215	0	1
2216	0	0
2217	0	0
2218	0	0
2223	0	0
2224	0	0
2225	0	0
2227	0	0
2229	0	0
2230	0	0
2232	0	0
2234	0	0
2236	1	0
2237	0	0
2240	0	1
2241	0	0
2242	0	0
2243	0	0
2244	0	0
2245	0	0
2246	0	0
2247	0	0
2248	0	0
2249	0	0
2250	0	0
2251	0	0
2252	0	0
2253	0	0
2254	0	0
2255	0	0
2256	0	0
2258	0	0
2259	0	0
2260	0	0
2261	0	0
2262	0	1
2263	0	0
2264	0	0
2265	0	0
2266	0	0
2267	0	1
2268	0	1
2269	0	0
2270	0	0
2271	0	0
2272	0	0
2273	0	1
2275	0	1
2276	0	1
2277	0	0
2278	0	0
2279	0	0
2280	0	0
2281	0	0
2282	0	0
2283	0	0
2284	0	0
2285	0	0
2286	0	0
2287	0	0
2288	0	0
2289	0	0
2290	0	0
2291	0	0
2292	0	0
2293	0	0
2294	0	0
2295	0	1
2297	0	0
2298	0	0
2299	0	0
2300	0	0
2301	0	0
2302	0	1
2303	0	0
2304	0	1
2305	0	0
2306	0	0
2307	0	0
2308	0	0
2309	0	0
2310	0	0
2311	0	0
2312	0	0
2313	0	0
2314	0	1
2315	0	0
2316	0	1
2317	0	0
2318	0	0
2319	0	0
2320	0	1
2321	0	1
2322	0	1
2323	0	0
2324	0	0
2325	0	0
2326	0	0
2327	0	0
2328	0	0
2329	0	0
2330	0	1
2331	0	1
2332	0	1
2333	0	0
2334	0	1
2335	0	1
2336	0	1
2337	0	0
2338	0	1
2339	0	0
2340	0	1
2341	0	0
2342	0	0
2343	0	0
2345	0	0
2346	0	0
2347	0	0
2348	0	0
2349	0	0
2350	0	0
2351	0	0
2352	0	0
2353	0	0
2354	0	0
2355	0	0
2356	0	1
2357	0	0
2358	0	0
2359	0	0
2360	0	0
2361	1	0
2362	0	0
2363	0	0
2364	0	0
2365	0	0
2366	0	0
2367	0	0
2368	0	0
2369	0	0
2370	0	0
2371	0	0
2372	0	0
2373	0	0
2374	0	0
2375	0	0
2376	1	0
2377	0	0
2378	0	0
2379	0	0
2380	0	0
2381	0	0
2382	1	0
2383	0	0
2384	0	0
2385	0	0
2386	0	0
2388	0	0
2389	0	0
2390	0	0
2391	0	0
2392	0	0
2393	0	0
2394	0	0
2395	0	0
2396	1	1
2397	0	0
2398	0	0
2399	0	0
2400	0	0
2401	0	0
2402	0	0
2403	0	0
2404	0	0
2405	0	0
2406	0	0
2407	0	0
2408	0	0
2409	0	0
2410	0	0
2411	0	0
2412	0	0
2413	0	0
2414	0	0
2415	1	0
2416	0	0
2417	0	0
2418	0	0
2419	0	0
2420	0	1
2421	0	0
2422	0	0
2423	0	0
2425	0	0
2426	0	0
2427	0	0
2428	1	0
2429	0	0
2430	0	0
2431	0	0
2432	0	0
2434	0	0
2435	0	0
2436	0	0
2437	0	0
2438	0	0
2439	0	0
2440	0	0
2441	0	0
2442	0	0
2443	0	0
2445	0	0
2446	0	0
2447	0	0
2448	0	0
2449	0	0
2450	0	0
2451	0	0
2452	0	0
2453	0	1
2454	0	1
2455	0	1
2456	0	1
2457	0	1
2458	0	1
2459	0	0
2460	0	1
2461	0	0
2462	0	0
2463	0	0
2464	0	1
2465	0	0
2468	0	0
2472	0	0
2473	0	0
2476	0	0
2477	1	0
2478	1	0
2482	0	0
2485	1	0
2486	1	0
2487	1	0
2488	1	0
2489	1	0
2490	1	0
2491	1	0
2493	1	0
2494	1	0
2495	1	0
2497	1	0
2500	1	0
2501	1	0
2502	1	0
2503	1	0
2504	1	0
2505	1	0
2506	1	0
2507	1	0
2508	1	0
2509	1	0
2510	1	0
2511	1	0
2513	1	0
2514	1	0
2515	1	0
2516	1	0
2517	1	0
2518	1	0
2519	0	0
2521	0	0
2522	0	0
2523	0	0
2524	0	0
2527	0	0
2528	0	0
2529	0	0
2530	0	0
2531	0	0
2533	0	0
2534	0	0
2535	0	0
2536	0	0
2537	0	0
2538	0	0
2540	0	0
2541	0	0
2542	0	0
2544	0	0
2546	0	0
2547	0	0
2548	0	0
2549	0	0
2550	0	0
2551	0	0
2552	0	0
2553	0	0
2554	0	0
2555	0	0
2556	0	0
2557	0	0
2558	0	0
2559	0	0
2563	0	0
2564	0	0
2565	0	0
2566	0	0
2568	0	0
2569	0	0
2570	0	0
2571	0	0
2573	0	0
2574	0	0
2576	0	0
2577	0	0
2578	0	0
2579	0	0
2580	0	0
2581	0	0
2582	0	0
2583	0	0
2584	0	0
2585	0	0
2586	0	0
2587	0	0
2588	0	0
2589	0	0
2590	0	0
2591	0	0
2592	0	0
2594	0	0
2595	0	0
2597	0	0
2598	0	0
2599	0	0
2600	0	0
2605	0	0
2606	0	0
2607	0	0
2609	0	0
2610	0	0
2611	0	0
2612	0	0
2613	0	0
2614	0	0
2615	0	0
2616	0	0
2617	0	0
2618	0	0
2619	0	0
2621	0	0
2622	0	0
2623	0	0
2624	0	0
2626	0	0
2627	0	0
2628	0	0
2629	0	0
2631	0	0
2632	0	0
2633	0	0
2634	0	0
2635	0	0
2639	0	0
2641	1	0
2643	1	0
2645	0	0
2646	0	0
2647	0	0
2652	0	0
2653	0	0
2654	0	0
2656	0	0
2657	0	0
2658	0	0
2659	0	0
2660	0	0
2661	0	0
2662	0	0
2663	0	0
2664	0	0
2665	0	0
2666	0	0
2668	0	0
2669	0	0
2670	0	0
2671	0	0
2672	0	0
2673	0	0
2674	0	0
2675	0	0
2676	0	0
2677	0	0
2678	0	0
2679	0	0
2680	0	0
2681	0	0
2682	0	0
2683	0	0
2684	0	0
2685	0	0
2686	0	0
2687	0	0
2688	0	0
2689	0	0
2690	0	0
2691	0	0
2692	0	0
2693	0	0
2694	0	0
2695	0	0
2696	0	0
2697	0	0
2699	0	0
2700	0	0
2701	0	0
2702	0	0
2703	0	0
2704	0	0
2705	0	0
2706	0	0
2707	0	0
2708	0	0
2709	0	0
2710	0	0
2711	0	0
2712	0	0
2713	0	0
2714	0	0
2715	0	0
2716	0	0
2717	0	0
2718	0	0
2719	0	0
2721	0	0
2722	0	0
2723	0	0
[truncated: 1,596 more rows]

## Sheet: CAD groups by hsTnT
ID	CAD groups	hsTnT groups
1	0	1		CAD groups:
3	0	2		0 = no significant CAD (no stenosis of ≥70%, no previously performed coronary intervention)
4	2	2		1 = one vessel with at least one stenosis of ≥70% or previously performed coronary intervention
9	0	2		2 = two vessels with at least one stenosis of ≥70% or or previously performed coronary intervention
10	0	2		3 = three vessels with at least one stenosis ≥70% or previously performed coronary intervention
11	0	2		4 = left main stenosis or previously performed coronary intervention
12	0	2
13	2	2		hsTnT groups:
14	4	2		1 = less than 14 ng/l
15	0	2		2 = equally or more than 14 ng/l
16	0	2
18	0	1
19	1	2
20	3	2
21	1	2
22	0	2
23	0	1
24	1	2
25	2	2
26	0	1
27	0	2
28	2	1
29	2	1
32	0	1
33	0	2
34	0	2
35	0	2
36	0	1
37	2	1
39	0	2
41	0	2
42	0	1
43	2	1
44	0	1
45	0	2
47	0	1
48	2	2
49	2	2
50	0	2
51	0	2
52	0	1
53	0	1
55	3	2
56	2	2
58	0	1
59	3	2
60	0	1
61	0	1
62	1	2
64	0	2
65	2	2
66	0	1
67	0	1
68	1	2
71	0	1
72	3	2
73	0	2
74	0	1
75	0	2
76	1	2
77	0	1
78	3	2
79	0	2
80	0	2
83	0	2
84	4	1
86	2	2
87	4	2
88	0	1
89	0	1
90	4	2
91	0	2
92	0	2
93	0	2
94	0	2
95	0	1
96	0	2
97	2	2
98	0	2
99	0	1
100	0	2
101	0	2
102	1	1
104	4	1
105	0	2
106	0	1
108	0	2
109	2	1
110	1	2
112	0	2
113	1	1
116	0	2
117	0	1
118	0	2
119	0	2
120	0	2
121	1	1
124	4	2
126	0	1
128	4	1
129	0	1
130	0	1
132	1	1
133	0	2
134	0	2
135	1	1
136	0	1
137	0	2
138	0	2
139	2	1
141	0	1
143	0	2
144	0	2
145	1	2
146	0	1
147	1	1
149	0	2
151	0	2
152	0	1
153	0	1
154	0	2
155	0	1
156	0	1
157	0	2
158	0	1
159	0	2
160	1	1
161	1	2
162	0	1
163	0	1
164	0	2
165	0	1
166	0	1
167	0	2
168	1	1
169	0	2
170	0	1
171	0	1
173	0	2
174	0	1
175	1	2
176	0	2
178	4	1
180	0	1
181	1	2
183	0	2
184	0	1
185	1	1
187	0	2
188	0	1
189	0	1
191	3	2
193	0	2
195	0	2
196	0	1
197	3	2
198	0	1
199	0	1
200	0	2
201	0	2
202	0	1
203	0	1
204	4	1
205	1	2
206	1	2
207	1	2
208	0	1
209	0	1
210	0	1
212	1	2
213	1	1
214	2	1
215	1	2
216	0	1
217	0	1
220	1	2
221	2	2
222	0	1
223	2	2
224	0	2
225	0	2
226	0	1
228	0	1
229	0	1
230	0	1
231	0	1
232	0	1
233	1	2
234	0	1
235	4	2
236	0	2
237	0	1
239	0	1
240	0	1
241	0	1
242	0	1
243	3	2
244	2	2
245	0	2
246	2	2
247	0	2
248	2	2
249	2	1
252	3	1
253	0	2
254	0	1
255	1	2
256	0	1
257	1	2
258	0	2
259	0	2
262	2	2
264	0	1
265	0	1
266	1	2
267	0	2
268	4	2
269	1	1
272	0	1
273	0	2
274	0	2
275	0	1
276	0	2
277	0	1
278	0
279	0	2
280	0	1
281	0	1
282	0	2
283	0	1
286	0	2
287	0	2
288	0	2
289	0	2
290	0	2
292	0	1
293	0	2
296	0	2
297	1	2
298	0	1
299	2	2
300	0	2
301	0	1
302	0	1
303	1	1
305	0	2
306	0	2
307	1	1
308	1	2
310	0	2
311	0	1
313	0	2
315	0	1
316	1	2
317	0	2
318	1	1
319	0	2
320	0	2
321	0	2
323	4	2
324	0	2
325	0	2
326	0	1
327	0	2
328	0	2
329	0	2
330	0	1
331	0	1
332	2	2
333	0	1
334	1	2
336	1	2
337	0	2
340	1	2
341	0	2
342	2	1
343	1	1
345	0	2
346	0	2
347	0	2
348	2	2
349	1	2
350	0	2
351	1	2
352	1
353	1	1
354	0	2
355	1	2
356	0	2
357	1	2
358	1	2
359	2	2
361	0	1
362	3	2
363	1	2
364	1	2
365	0	2
366	0	2
367	0	2
368	0	1
369	0	2
370	0	1
371	1	2
372	1	1
373	0	1
374	0	2
375	3	1
376	1	2
377	0	1
378	4	2
379	0	2
380	3	2
381	1	2
382	0	1
383	4	2
385	3	1
386	0	1
387	3	2
388	0	2
389	0	2
390	2	1
391	0	1
392	0	2
393	2	1
395	0	1
396	0	2
397	2	1
398	0	2
399	0	1
400	0	1
402	0	2
403	2	1
404	2	2
405	0	1
406	1	2
407	1	2
408	0	2
410	0	2
411	0	1
412	1	1
413	0	2
414	0	2
417	0	1
418	0	2
419	0	2
420	4	2
421	0	1
423	3	2
424	4	1
425	0	1
427	2	2
430	1	1
431	0	2
433	0	2
435	0	1
437	0	1
438	0	2
439	0	2
441	0	2
442	2	1
443	3	2
444	0	1
445	0	1
446	0	1
447	3	2
448	3	1
449	0	1
450	3	2
452	4	1
456	1	2
457	2	2
459	0	1
460	1	2
461	0	1
463	0	1
464	0	1
466	0	1
467	0	2
468	2	2
469	3	2
470	0	2
472	3	2
476	0	2
477	1	1
478	3	1
480	1	2
481	0	2
483	0	1
486	0	2
487	1	1
488	2	2
491	1	2
493	0	1
495	1	2
496	0	2
497	1	2
500	4	2
501	0	1
506	0	1
507	0	1
509	0	1
511	1	1
512	1	1
514	0	2
515	0	2
516	2	2
517	0	1
518	0	1
519	1	2
520	0	1
521	1	1
524	1	1
525	2	2
526	0	1
527	1	1
528	0	2
529	0	2
530	0	1
531	1	2
532	0	1
534	1	1
535	0	1
536	1	1
537	0	2
539	1	2
540	1	1
541	2	2
542	0	1
543	0	1
544	0	1
546	0	2
547	0	1
548	0	1
549	1	2
551	3	2
552	0	2
553	0	2
554	0	1
555	1	2
556	0	1
557	1	2
558	0	2
560	0	1
563	0	1
564	1	2
565	1	1
566	0	1
567	0	1
569	0	1
570	2	1
571	0	1
573	0	1
574	3	1
575	0	2
577	0	2
578	2	2
579	1	1
581	0	1
583	0	2
584	0	2
586	1	2
588	0	2
592	0	1
593	0	1
596	1	1
598	1	1
601	2	1
609	0	1
623	1	1
627	3	1
631	0	1
634	0	2
635	0	2
640	1	2
642	0	1
644	0	1
647	1	2
648	0	1
649	1	2
650	1	1
651	2	2
652	1	1
653	0	1
654	0	2
656	2	1
660	0	2
661	0	1
662	1	1
664	3	2
665	1	1
666	1	1
668	0	2
669	2	2
671	0	1
672	0	2
673	0	2
674	0	2
675	0	2
676	0	1
677	0
678	0	1
679	0	1
680	0	2
681	0	2
683	0	2
684	1	1
685	4	2
687	3	1
688	1	1
691	2	2
693	0	1
694	2	1
695	0	1
696	0	2
697	0	1
698	0	1
700	2	1
701	0	1
702	0	2
703	1	2
705	0	2
706	3	1
707	3	1
708	0	2
709	4	2
710	0	1
712	0	1
713	1	2
714	0	2
715	0
716	3	2
717	0	2
718	0	1
719	0	2
720	0	2
721	2	1
723	0	1
724	1	1
725	0	1
726	0	2
727	0	1
728	1	1
729	1	2
732	0	1
734	0	1
735	1	2
736	0	2
737	2	2
738	0	1
741	0	2
742	0	2
743	1	1
744	3	2
745	0	2
746	2	2
747	0	1
748	0	1
749	1	2
750	0	1
751	0	1
752	0	1
753	4	1
754	0	1
755	4	1
756	4	2
757	0	2
758	0	1
760	0	1
761	0	1
762	0	2
765	1	2
769	0	1
770	0	2
771	3	2
772	0	1
773	0	1
774	0	2
777	0	2
782	1	2
785	0	2
788	2	1
792	0	2
795	0	2
798	0	1
801	0	2
802	0	2
804	0	2
807	0	1
808	0	1
813	0	1
815	1	1
817	0	2
820	0	2
821	1	1
825	0	1
827	1	2
836	0	2
837	0	2
843	1	2
848	0	1
852	0	2
858	3	2
859	2	1
862	0	1
863	2	1
864	0	1
865	0	1
866	0	1
867	0	1
868	2	2
870	4	2
874	4	1
875	0	1
876	1	2
878	0	1
880	1	1
883	0	2
885	1	1
886	3
889	0	2
892	2	1
894	1	2
895	0	1
897	0	2
902	0	1
905	0	1
906	0	1
908	0	2
910	0	2
913	1	2
914	0	2
915	0	1
930	0	2
931	0	1
933	4	1
940	0	2
941	2	2
942	3	2
944	4	1
945	0	2
950	0	1
952	4	2
956	0	1
957	0	1
959	0	1
962	0	1
963	3	2
965	2	2
969	0	1
971	1	1
974	3	2
984	4	1
988	2	1
993	0	2
994	2	1
995	3	2
996	3	2
1004	1	2
1009	0	1
1010	0	1
1018	0	1
1083	3	2
1122	0	2
1139	0	1
1148	2	2
1163	3	2
1188	0	1
1189	0	1
1190	3	2
1191	0	1
1193	1	1
1194	0	1
1195	0	2
1196	2	2
1197	3	1
1198	0	2
1199	0	1
1200	0	1
1201	0	1
1202	3	2
1203	0	2
1204	0	2
1205	1	2
1208	4	2
1209	0	1
1210	3	1
1211	0	1
1213	0	2
1214	0	2
1215	1	2
1216	3	1
1217	0	2
1218	1	1
1219	0	1
1223	0	2
1224	0	2
1225	0	2
1226	3	2
1227	2	1
1228	0	1
1229	1	2
1230	0	2
1231	3	2
1232	0	2
1234	1	2
1235	3	1
1236	1	1
1237	0	2
1238	2	2
1240	0	2
1241	0	2
1242	1	1
1244	3	2
1245	0	1
1246	0	1
1247	0	1
1249	1	2
1251	0	1
1252	0	1
1253	0	2
1254	1	2
1255	1	1
1257	1	2
1258	0	2
1259	0	1
1261	0	2
1262	1	1
1264	2	1
1265	4	1
1266	0	2
1267	3	2
1268	2	1
1269	2	2
1270	2	2
1271	0	2
1272	0	2
1273	1	2
1274	0	1
1275	0	1
1276	0	1
1277	0	1
1278	0	1
1279	1	1
1280	1	2
1281	0	2
1282	0	2
1283	3	2
1284	1	2
1285	0	1
1286	0	1
1287	0	1
1288	0	2
1289	0	1
1290	0	2
1291	0	1
1292	2	2
1293	0	2
1294	0	2
1295	1	1
1296	0	2
1297	4	2
1298	1	1
1299	0	1
1300	1	2
1301	0	2
1302	3	1
1303	0	2
1305	0	1
1306	1	2
1307	4	1
1308	4	1
1309	0	1
1310	0	2
1312	0	1
1313	0	1
1315	4	2
1317	0	2
1318	1	1
1319	1	1
1320	0	1
1321	0	1
1322	0	1
1323	1	2
1325	0	1
1326	3	2
1327	0	1
1328	0	2
1329	0	1
1330	0	2
1331	1	2
1332	0	2
1333	0	2
1334	0	1
1335	4	2
1336	0	1
1338	1	1
1339	0
1340	0	2
1341	0	2
1342	0	1
1343	0	2
1344	1	1
1345	0	2
1346	0	2
1347	3	1
1348	0	1
1349	3	1
1350	1	2
1351	0	1
1352	0	1
1354	2	2
1355	0	1
1356	0	2
1357	0	1
1358	1	1
1359	0	1
1360	0	1
1361	3	2
1362	2	1
1363	0	2
1365	0	1
1366	0	1
1367	0	1
1368	2	1
1369	0	2
1370	2	2
1371	1	1
1376	4	1
1377	0	1
1378	0	1
1379	1	1
1381	0	1
1382	0	2
1384	0	2
1385	0	2
1386	1	2
1387	0	1
1389	0	1
1390	1	1
1391	0	1
1393	0	2
1394	1	1
1395	0	1
1396	3	2
1397	1	2
1398	0	2
1399	0	1
1400	0	2
1401	0	2
1402	1	2
1403	1	2
1404	0	1
1405	0	2
1406	0	2
1407	0	1
1408	0	1
1409	3	2
1410	2	2
1411	0	1
1412	0	2
1413	0	1
1414	1	1
1416	2	1
1417	1	1
1418	0	1
1419	0	2
1420	2	2
1421	0	1
1422	0	1
1423	0	2
1424	3	2
1425	0	1
1426	0	1
1427	0	2
1428	0	2
1429	0	1
1430	0	1
1431	0	2
1432	0
1433	1
1434	0
1435	1
1436	0
1437	0
1438	3
1439	1
1440	0
1441	0
1442	4
1443	0
1444	1
1445	0
1446	3
1447	1
1448	0
1449	1
1450	0
1451	4
1452	4
1453	0
1454	1	2
1455	1	2
1456	2	1
1457	3	2
1458	0	1
1459	0	1
1460	1	2
1462	1	2
1463	0	2
1464	0	2
1465	1	2
1466	0	2
1468	0	2
1469	0	2
1470	0	2
1471	2	2
1472	0	1
1473	0	2
1474	2	2
1475	0	2
1476	0	2
1477	4	2
1479	0	2
1480	0	2
1481	0	2
1482	0	1
1483	0	2
1484	0	1
1485	4	2
1486	1	2
1487	0	1
1488	1	2
1489	0	2
1490	0	2
1491	2	2
1492	0	2
1493	1	2
1494	0	2
1495	0	2
1496	1	2
1497	1	2
1498	1	2
1499	0	1
1500	4	2
1501	0	1
1502	0	2
1503	1	2
1504	1	1
1506	0	2
1507	0	2
1508	0
1509	0
1510	0	2
1511	0	2
1512	1	1
1513	0	2
1514	1	2
1515	0	2
1516	0	2
1517	4	1
1518	0	2
1519	0	2
1520	1	2
1521	0	1
1522	0	2
1523	0	2
1524	0	1
1525	3	2
1527	0	2
1528	3	2
1529	0	2
1530	1	2
1531	0	2
1532	2	2
1533	2	2
1534	4	2
1535	1	2
1536	1	2
1537	1	1
1538	4	1
1539	0	2
1540	1	2
1541	0
1542	2	2
1543	0	1
1544	0	2
1545	2	2
1546	0	2
1547	4	1
1548	1	2
1549	3	2
1551	1	1
1552	0	2
1553	2	2
1556	2	2
1557	1	1
1559	0	2
1560	1	2
1561	4	2
1562	1	2
1563	4	2
1564	1	2
1565	0	2
1566	0	1
1567	1	2
1568	2	1
1569	1	2
1570	2	2
1572	0	1
1573	1	2
1574	0	2
1576	1	2
1577	0	1
1580	4	2
1581	0	1
1582	2	2
1583	2	2
1584	0	2
1585	3	2
1586	0	2
1587	0	2
1588	2	1
1589	1	2
1590	0	2
1591	2	2
1592	0	2
1593	0	1
1594	1	2
1595	0	2
1596	0	2
1597	0	1
1598	2	2
1600	3	1
1602	0	2
1603	1	2
1604	0	2
1605	3	2
1606	4	2
1607	0	2
1608	0	1
1609	0	2
1610	1	2
1611	0	2
1612	1	1
1614	0	2
1615	4	1
1616	0	2
1617	0	1
1618	1	2
1619	2	2
1620	2	2
1622	1	2
1624	3	2
1625	0	1
1626	0	2
1627	0	2
1628	3	2
1629	0	1
1631	1	2
1632	0	2
1634	0	1
1635	0	2
1636	0	2
1637	3	2
1638	0	2
1639	3	2
1640	0
1641	0	1
1642	0
1643	0
1644	0	2
1645	0	1
1647	0
1648	0	2
1649	1	2
1650	0
1651	0
1653	0	1
1654	0	1
1655	0	1
1656	0
1657	1
1658	2
1659	0	1
1660	0	2
1661	1	2
1662	0	2
1663	2
1664	0	2
1665	0	1
1666	0	1
1667	0	1
1668	0	2
1669	0	2
1670	0	1
1671	1	2
1672	3	1
1673	0	1
1674	0	1
1675	0	2
1676	0	1
1677	0	2
1678	0	2
1679	0	1
1680	0	2
1681	0	2
1682	0	1
1683	0	1
1684	1	2
1685	0	1
1686	1	2
1687	1	2
1688	0	1
1689	0	1
1690	0	2
1691	0	2
1692	0	1
1693	0	1
1694	0	2
1695	0	2
1696	1	2
1697	0	2
1698	0	2
1699	0	1
1700	0	1
1701	0	2
1702	1	2
1703	0	2
1704	0	2
1705	0	2
1706	0	2
1707	0	1
1708	0	2
1709	0	2
1710	4	1
1711	2	1
1712	0	2
1713	0	2
1714	2	2
1715	0	2
1716	4	2
1717	0	2
1718	0	2
1719	1	1
1720	0	1
1721	0	2
1722	0	2
1723	0	1
1724	0	1
1725	3	2
1726	3	2
1739	0	1
1740	0	2
1741	0	2
1742	4	2
1743	0	2
1744	0	2
1745	0	1
1746	0	2
1747	0	2
1748	1	2
1749	0	1
1750	0	2
1751	0	1
1752	3	2
1753	0	2
1754	0	1
1755	0	2
1756	1	2
1757	0	2
1758	0	1
1759	0	1
1760	0	2
1762	2	2
1763	0	1
1764	0	1
1765	2	2
1766	0	1
1767	0	1
1768	0	1
1769	0	2
1771	0	1
1772	0	1
1773	0	1
1774	0	1
1775	0	2
1776	0	1
1777	0	1
1778	0	1
1780	0	1
1781	0	1
1783	0	2
1784	0	1
1785	0	2
1786	0	1
1787	0	2
1788	0	1
1789	0	1
1790	2	2
1791	0	1
1793	0	1
1794	0	1
1795	0	1
1796	0	1
1797	1	2
1798	0	1
1799	0	2
1800	0	2
1802	0	1
1803	0	1
1804	0	2
1805	0	2
1806	0	2
1807	0	1
1808	0	2
1809	0	1
1810	0	2
1811	0	1
1812	0	1
1813	0	1
1814	0	2
1815	0	1
1816	0	2
1818	0	1
1819	1	1
1821	0	1
1822	0	1
1823	3	2
1824	2	2
1825	0	2
1827	0	2
1830	3	2
1831	1	2
1832	0	2
1833	0	1
1834	0	2
1835	0	1
1836	0	1
1837	0	1
1838	1	2
1839	0	2
1840	0	2
1841	1	1
1842	0	2
1843	0	1
1844	0	1
1845	0	1
1846	0	2
1847	0	1
1848	0	1
1850	0	1
1851	0	2
1852	0	1
1853	0	2
1854	0	1
1855	0	1
1856	0	1
1857	4	1
1858	0	2
1859	0	2
1860	0	2
1861	0	2
1862	0	2
1863	2	1
1864	0	2
1865	0	1
1866	0	2
1867	0	2
1868	0	1
1869	2	2
1870	0	1
1871	0	2
1872	0	2
1873	1	2
1874	0	2
1875	0	1
1876	0	2
1879	0	2
1880	0	1
1881	0	2
1882	0	1
1883	4	1
1884	0	1
1886	0	1
1887	1	2
1890	0	1
1892	0	2
1893	0	1
1894	0	2
1896	0	1
1897	0	1
1898	0	1
1899	0	1
1901	0	1
1902	0	2
1903	0	1
1904	0	2
1906	0	1
1907	0	2
1910	2	1
1912	0	1
1913	0	1
1915	0	1
1916	0	2
1917	0	2
1918	1	2
1919	0	2
1920	0	2
1921	4	2
1922	0	2
1923	0	2
1924	0	1
1925	0	2
1926	0	2
1927	0	2
1928	0	2
1929	0	2
1930	0	1
1931	0	1
1932	0	2
1933	0	2
1934	0	2
1936	0	1
1937	1	2
1938	0	1
1939	1	2
1941	0	2
1942	0	2
1944	0	1
1945	1	2
1946	0	2
1948	0	2
1949	0	1
1950	3	2
1952	0	2
1953	2	2
1954	2	2
1956	0	1
1957	0	1
1958	0	2
1959	0	1
1960	0	2
1961	0	2
1962	1	2
1963	0	2
1964	4	2
1965	0	1
1966	0	2
1967	1	2
1968	1	2
1969	0	1
1970	0	1
1971	0	2
1972	0	1
1973	0	2
1974	0	2
1975	4	1
1977	0	1
1978	0	2
1979	0	2
1980	0	1
1982	0	1
1983	0	1
1985	0	2
1986	0	1
1987	0	2
1988	1	2
1989	3	2
1990	0	2
1991	3	2
1992	0	1
1993	1	2
1994	0	1
1995	2	2
1996	0	1
1997	0	1
1998	1	1
1999	0	1
2000	2	1
2001	1	2
2002	1	2
2003	0	1
2004	1	2
2005	0	2
2006	0	2
2007	2	2
2008	2	2
2009	0	1
2010	1	2
2011	0	1
2012	1	2
2013	0	2
2014	1	2
2015	1	1
2016	0	2
2017	1	2
2018	0	2
2020	1	2
2022	0	1
2024	0	2
2025	0	1
2026	0	1
2027	4	2
2028	0	2
2029	0	2
2030	0	1
2031	0	1
2032	1	2
2033	0	2
2034	0	1
2035	0	1
2037	0	2
2038	0	2
2039	0	2
2040	0	1
2041	0	1
2042	1	2
2043	0	1
2046	0	2
2048	0	2
2049	0	1
2050	0	1
2051	0	2
2052	0	1
2053	0	1
2055	0	2
2056	0	2
2057	0	2
2060	0	2
2061	0	1
2062	0	2
2064	0	2
2065	0	2
2066	1	2
2067	0	2
2068	0	1
2070	3	2
2071	0	1
2072	0	1
2073	0	1
2074	0	2
2075	0	1
2076	0	2
2077	1	2
2078	0	2
2079	1	1
2080	1	2
2081	2	2
2082	0	2
2084	0	2
2085	0	2
2086	0	2
2087	0	2
2088	0	1
2090	3	1
2092	1	2
2094	0	1
2095	0	2
2096	0	2
2097	0	2
2098	0	2
2099	0	2
2100	0	1
2101	0	1
2102	0	1
2103	0	2
2104	0	2
2105	1	1
2106	1	2
2108	0	2
2111	0	1
2112	2	2
2113	3	2
2114	0	1
2115	2	1
2116	0	1
2117	0	2
2118	0	2
2119	1	2
2120	0
2121	0	1
2122	0	2
2123	0	1
2124	1	2
2125	4	1
2126	1	2
2127	1	1
2128	0	1
2129	0	2
2130	0	2
2131	0	2
2132	0	2
2133	0	2
2134	1	2
2135	0	1
2136	4	2
2137	0	2
2140	0	1
2142	0	1
2143	0	1
2144	0	1
2145	0	1
2146	0	2
2148	1	2
2149	0	1
2151	2	2
2153	0	2
2154	1	1
2155	0	1
2156	0	1
2157	0	1
2158	1	2
2160	0	2
2161	0	1
2162	0
2163	0	2
2164	0	2
2165	0	2
2166	4	2
2167	0	2
2168	1	1
2171	2	2
2172	0	2
2174	0	2
2175	0	2
2176	0	2
2177	0	2
2178	0	2
2179	0	2
2180	0	2
2181	0	2
2182	0	2
2183	0	1
2184	0	2
2185	1	2
2186	0	2
2187	0	1
2188	0	1
2189	0	1
2190	0	1
2191	1	2
2192	0	1
2193	1	2
2194	0	1
2195	0	1
2196	1	2
2197	0	1
2198	0	2
2199	3	2
2200	0	2
2201	0	2
2202	0	1
2204	0	2
2205	0	2
2206	0	2
2207	0	2
2208	0	2
2209	2	1
2210	0	2
2211	3	2
2212	0	1
2213	0	1
2214	0	1
2215	1	1
2216	0	2
2217	1	2
2218	0	2
2223	0	1
2224	0	2
2225	0	1
2227	0	1
2229	0	2
2230	0	2
2232	1	1
2234	0	1
2236	1	2
2237	0	1
2240	2	1
2241	0	1
2242	0	2
2243	0	1
2244	0	2
2245	0	1
2246	0	1
2247	0	1
2248	0	1
2249	0	1
2250	0	1
2251	0	2
2252	0	2
2253	2	2
2254	0	1
2255	0	2
2256	0	2
2258	2	2
2259	0	2
2260	0	1
2261	2	2
2262	2	2
2263	0	1
2264	0	2
2265	0	2
2266	0	1
2267	1	1
2268	2	2
2269	0	2
2270	0	2
2271	0	1
2272	0	1
2273	2	2
2275	1	2
2276	2	2
2277	0	2
2278	0	2
2279	0	1
2280	0	2
2281	0	1
2282	0	1
2283	0	1
2284	0	1
2285	0	2
2286	0	2
2287	0	2
2288	0	2
2289	0	2
2290	0	1
2291	0	1
2292	0	2
2293	0	2
2294	0	2
2295	1	2
2297	0	2
2298	0	2
2299	0	2
2300	0	2
2301	0	1
2302	1	1
2303	0	2
2304	2	1
2305	0	2
2306	0	2
2307	0	2
2308	0	1
2309	0	2
2310	0	2
2311	2	2
2312	0	2
2313	3	2
2314	1	2
2315	3	2
2316	2	2
2317	0	1
2318	0	2
2319	0	2
2320	2	1
2321	1	1
2322	2	1
2323	0	1
2324	0	2
2325	0	1
2326	0	1
2327	0	2
2328	0	2
2329	1	1
2330	3	2
2331	4	2
2332	1	1
2333	0	2
2334	1	2
2335	1	2
2336	3	1
2337	0	1
2338	0	1
2339	0	2
2340	1	2
2341	0	1
2342	0	1
2343	0	2
2345	0	2
2346	1	2
2347	0	1
2348	0	1
2349	0	2
2350	1	2
2351	0	1
2352	0	2
2353	0	2
2354	0	1
2355	0	2
2356	2	2
2357	0
2358	0	2
2359	1	1
2360	0	1
2361	1	1
2362	0	2
2363	0	1
2364	0	1
2365	0	2
2366	0	2
2367	0	1
2368	1	1
2369	2	1
2370	0	2
2371	0	1
2372	0	1
2373	0	1
2374	0	2
2375	0	1
2376	2	2
2377	0	2
2378	0	1
2379	0	1
2380	0	1
2381	0	1
2382	0	2
2383	0	1
2384	0	2
2385	0	2
2386	1	2
2388	0	1
2389	0	2
2390	0	1
2391	2	1
2392	0	2
2393	0	1
2394	0	1
2395	0	1
2396	3	2
2397	0	2
2398	0	2
2399	0	1
2400	0	2
2401	0	2
2402	0	1
2403	0	2
2404	0	1
2405	0	2
2406	0	1
2407	0	2
2408	0	1
2409	0	2
2410	0	2
2411	0	1
2412	0	2
2413	0	2
2414	0	2
2415	3	2
2416	0	2
2417	0	1
2418	0	1
2419	0	1
2420	0	1
2421	0	1
2422	1	1
2423	0	2
2425	0	1
2426	0	2
2427	0	2
2428	0	2
2429	0	1
2430	0	1
2431	0	2
2432	0	2
2434	0	1
2435	0	1
2436	0	2
2437	0	2
2438	0	1
2439	0	1
2440	0	2
2441	0	1
2442	0	2
2443	0	2
2445	0	1
2446	0	1
2447	0	1
2448	0	2
2449	1	1
2450	0	2
2451	0	2
2452	0	1
2453	1	2
2454	1	1
2455	2	2
2456	2	1
2457	2	1
2458	1	2
2459	0	2
2460	1	2
2461	0	2
2462	1	2
2463	0	2
2464	1	2
2465	0	2
2468	0	2
2472	0	2
2473	0	1
2476	2	2
2477	3	2
2478	3	2
2482	3	1
2485	3	1
2486	3	2
2487	3	2
2488	3	2
2489	3	2
2490	3	2
2491	3	2
2493	3	2
2494	3	1
2495	3	1
2497	3	2
2500	4	1
2501	3	2
2502	3	1
2503	0	2
2504	3	2
2505	3	2
2506	3	2
2507	1	2
2508	2	2
2509	1	2
2510	3	2
2511	3	1
2513	1	2
2514	3	1
2515	3	2
2516	1	2
2517	1	1
2518	3	1
2519	1	2
2521	0	1
2522	0	2
2523	0	1
2524	0	1
2527	3	2
2528	0	2
2529	0	2
2530	3	2
2531	1	1
2533	0	2
2534	1	1
2535	0	2
2536	0	2
2537	0	1
2538	0	2
2540	1	1
2541	0	2
2542	2	2
2544	0	1
2546	0	2
2547	0	2
2548	0	1
2549	0	2
2550	0	1
2551	0	2
2552	0	2
2553	3	1
2554	0	1
2555	1	2
2556	3	1
2557	0	2
2558	0	2
2559	0	2
2563	1	1
2564	0	1
2565	0	2
2566	0	2
2568	0	2
2569	1	1
2570	3	1
2571	0	2
2573	0	2
2574	3	2
2576	0	2
2577	0	2
2578	0	1
2579	2	1
2580	0	2
2581	0	1
2582	0	2
2583	0	1
2584	0	1
2585	0	2
2586	2	2
2587	0	1
2588	0	1
2589	2	1
2590	0	2
2591	2	2
2592	0	2
2594	0	1
2595	0	2
2597	0	2
2598	0	1
2599	1	1
2600	0	1
2605	0	2
2606	0	2
2607	0	2
2609	0	2
2610	0	1
2611	0	1
2612	0	2
2613	0	2
2614	1	1
2615	0	2
2616	0	2
2617	0	1
2618	0	1
2619	1	2
2621	0	1
2622	0	1
2623	0	2
2624	0	2
2626	0	1
2627	0	1
2628	0	2
2629	0	1
2631	1	2
2632	0	2
2633	0	2
2634	0	2
2635	2	1
2639	0	1
2641	4	1
2643	3	2
2645	0	2
2646	0	2
2647	0	1
2652	0	2
2653	3	2
2654	4	2
2656	0	2
2657	2	1
2658	2	2
2659	1	2
2660	0	2
2661	3	2
2662	1	2
2663	0	2
2664	0	2
2665	3	1
2666	0	2
2668	3	2
2669	4	2
2670	0	1
2671	0	1
2672	0	2
2673	0	2
2674	3	2
2675	0	2
2676	0	2
2677	2	2
2678	0	2
2679	0	2
2680	0	2
2681	1	2
2682	1	2
2683	0	2
2684	1	2
2685	0	2
2686	0	2
2687	3	2
2688	3	2
2689	0	1
2690	0
2691	0	2
2692	0
2693	0	2
2694	3	2
2695	0	2
2696	1	2
2697	2	2
2699	2	2
2700	0	2
2701	3	2
2702	0	2
2703	0	2
2704	0	1
2705	3	2
2706	3	2
2707	1	2
2708	1	2
2709	1	1
2710	0	2
2711	3	2
2712	3	2
2713	3	2
2714	2	2
2715	0	2
2716	0	2
2717	0	2
2718	0	1
2719	1	1
2721	3	2
2722	0	2
2723	0	1
[truncated: 1,596 more rows]

## Sheet: Mortality by CAD and hsTnT
ID	CAD combined with hsTnT groups	Time to event	CV mortality	AC mortality
1	1	6.78	0	0		CAD combined with hsTnT groups:
3	3	6.78	0	0		1 = no significant CAD (no stenosis of ≥70%, no previously performed coronary intervention) and hsTnT <14 ng/l
4	4	6.81	0	0		2 = significant CAD (at least one stenosis of ≥70% or previously performed coronary intervention) and hsTnT <14 ng/l
9	3	6.66	0	0		3 = no significant CAD (no stenosis of ≥70%, no previously performed coronary intervention) and hsTnT >14 ng/l
10	3	6.6	0	0		4 = significant CAD (at least one stenosis of ≥70% or previously performed coronary intervention) and hsTnT ≥14 ng/l
11	3	6.76	0	0
12	3	5.44	1	1		Time to event describes the time passed from intervention until the end of follow-up or occurence of death.
13	4	6.86	0	0
14	4	5.15	1	1
15	3	6.73	0	0
16	3	6.78	0	0
18	1	6.53	0	0
19	4	0.82	1	1
20	4	5.62	0	1
21	4	0.99	0	1
22	3	2.55	1	1
23	1	6.65	0	0
24	4	6.74	0	0
25	4	6.57	0	0
26	1	6.47	0	0
27	3	6.71	0	0
28	2	6.63	0	0
29	2	6.74	0	0
32	1	0.26	0	1
33	3	4.13	0	1
34	3	6.22	0	1
35	3	6.38	0	0
36	1	6.64	0	0
37	2	6.45	0	0
39	3	3.64	1	1
41	3	6.47	0	0
42	1	6.65	0	0
43	2	6.44	0	0
44	1	6.47	0	0
45	3	1.29	1	1
47	1	6.52	0	0
48	4	6.65	0	0
49	4	6.57	0	0
50	3	0.02	1	1
51	3	3.53	0	0
52	1	2.78	1	1
53	1	6.28	0	0
55	4	6.22	0	0
56	4	6.42	0	0
58	1	6.57	0	0
59	4	6.55	0	0
60	1	4.01	0	1
61	1	6.33	0	0
62	4	0.17	1	1
64	3	6.25	0	0
65	4	6.38	1	1
66	1	6.4	0	0
67	1	6.49	0	0
68	4	0.18	1	1
71	1	6.55	0	0
72	4	5.59	0	0
73	3	6.78	0	0
74	1	4.4	1	1
75	3	5.15	0	1
76	4	6.42	0	0
77	1	6.53	0	0
78	4	6.46	0	0
79	3	2.28	1	1
80	3	4.35	0	1
83	3	6.19	0	0
84	2	6.34	0	0
86	4	6.2	0	0
87	4	6.15	0	0
88	1	6.45	0	0
89	1	6.44	0	0
90	4	6.36	0	0
91	3	2.66	0	1
92	3	1.25	0	1
93	3	6.3	0	0
94	3	6.16	0	0
95	1	6.18	0	0
96	3	0.18	1	1
97	4	6.17	0	0
98	3	6.11	0	0
99	1	6.21	0	0
100	3	6.07	0	0
101	3	6.01	0	0
102	2	6.08	0	0
104	2	1.86	1	1
105	3	0.01	1	1
106	1	6.04	0	0
108	3	5.41	0	0
109	2	6.07	0	0
110	4	5.42	1	1
112	3	4.62	1	1
113	2	5.5	1	1
116	3	0.06	0	1
117	1	5.99	0	0
118	3	5.72	0	0
119	3	6.25	0	0
120	3	6.03	0	0
121	2	1.19	1	1
124	4	1.9	1	1
126	1	6.17	0	0
128	2	3.03	0	1
129	1	5.92	0	0
130	1	5.92	0	0
132	2	3.2	1	1
133	3	5.9	0	0
134	3	5.64	0	1
135	2	6.11	0	0
136	1	6.11	0	0
137	3	5.98	0	0
138	3	6.03	0	0
139	2	5.7	0	0
141	1	5.84	0	0
143	3	0.02	1	1
144	3	4.61	0	0
145	4	5.9	0	0
146	1	5.88	0	0
147	2	5.8	0	0
149	3	3.99	1	1
151	3	5.82	0	0
152	1	5.86	0	0
153	1	5.84	0	0
154	3	5.89	0	0
155	1	2.03	0	1
156	1	5.88	0	0
157	3	5.92	0	0
158	1	5.85	0	0
159	3	5.71	0	0
160	2	5.73	0	0
161	4	5.74	0	0
162	1	5.8	0	0
163	1	5.75	0	0
164	3	5.7	0	0
165	1	3.79	0	1
166	1	3.82	0	1
167	3	5.78	0	0
168	2	5.69	0	0
169	3	4.94	1	1
170	1	5.85	0	0
171	1	5.75	0	0
173	3	5.75	0	0
174	1	1.8	1	1
175	4	5.71	0	0
176	3	5.5	0	0
178	2	5.61	0	0
180	1	5.74	0	0
181	4	1.73	1	1
183	3	5.78	0	0
184	1	5.72	0	0
185	2	5.67	0	0
187	3	5.53	0	0
188	1	5.77	0	0
189	1	5.59	0	0
191	4	2.88	1	1
193	3	5.59	0	0
195	3	5.63	0	0
196	1	5.56	0	0
197	4	2.52	0	1
198	1	0.73	1	1
199	1	5.33	0	0
200	3	5.59	0	0
201	3	2.79	1	1
202	1	5.61	0	0
203	1	0.18	1	1
204	2	5.67	0	0
205	4	5.53	0	0
206	4	5.27	0	0
207	4	5.48	0	0
208	1	5.48	0	0
209	1	5.53	0	0
210	1	5.61	0	0
212	4	5.5	0	0
213	2	5.48	0	0
214	2	5.54	0	0
215	4	0.01	1	1
216	1	5.49	0	0
217	1	5.58	0	0
220	4	0.04	1	1
221	4	5.37	0	0
222	1	5.46	0	0
223	4	5.41	0	0
224	3	0.14	0	1
225	3	5.52	0	0
226	1	5.48	0	0
228	1	3.67	0	0
229	1	5.52	0	0
230	1	5.4	0	0
231	1	5.44	0	0
232	1	5.32	0	0
233	4	5.44	0	0
234	1	0.02	0	0
235	4	5.35	0	0
236	3	5.36	0	0
237	1	5.44	0	0
239	1	5.13	0	0
240	1	5.49	0	0
241	1	5.42	0	0
242	1	0.54	1	1
243	4	1.48	0	1
244	4	5.4	0	0
245	3	5.33	0	0
246	4	5.42	0	0
247	3	3.83	1	1
248	4	5.42	0	0
249	2	5.44	0	0
252	2	4.72	0	0
253	3	0.02	1	1
254	1	5.33	0	0
255	4	5.27	0	0
256	1	5.28	0	0
257	4	5.3	0	0
258	3	5.21	0	0
259	3	5.26	0	0
262	4	5.26	0	0
264	1	5.28	0	0
265	1	5.32	0	0
266	4	0.75	1	1
267	3	0.58	0	1
268	4	3.79	0	1
269	2	5.15	0	0
272	1	5.25	0	0
273	3	5.24	0	0
274	3	1.66	1	1
275	1	5.19	0	0
276	3	3.24	0	1
277	1	5.19	0	0
278		5.11	0	0
279	3	5.18	0	0
280	1	5.16	0	0
281	1	5.03	0	0
282	3	5.09	0	0
283	1	4.23	0	1
286	3	5.04	0	0
287	3	0.04	0	0
288	3	5.08	0	0
289	3	4.95	0	0
290	3	5.07	0	0
292	1	4.99	0	0
293	3	0.02	1	1
296	3	1.27	1	1
297	4	5.1	0	0
298	1	4.92	0	0
299	4	5.06	0	0
300	3	4.96	0	0
301	1	4.96	0	0
302	1	4.93	0	0
303	2	4.92	0	0
305	3	4.99	0	0
306	3	5.05	0	0
307	2	4.96	0	0
308	4	1.62	0	1
310	3	4.86	0	0
311	1	4.95	0	0
313	3	4.86	0	0
315	1	4.75	0	0
316	4	2.25	0	1
317	3	1.97	1	1
318	2	4.86	0	0
319	3	4.79	0	0
320	3	4.88	0	0
321	3	0.01	0	1
323	4	1.89	1	1
324	3	0.02	0	0
325	3	4.72	0	0
326	1	4.85	0	0
327	3	4.64	0	0
328	3	4.81	0	0
329	3	4.3	1	1
330	1	4.73	0	0
331	1	4.5	0	0
332	4	3.96	0	1
333	1	4.71	0	0
334	4	4.1	0	0
336	4	4.7	0	0
337	3	4.77	0	0
340	4	1.57	1	1
341	3	4.68	0	0
342	2	4.5	0	0
343	2	4.54	0	0
345	3	3.78	1	1
346	3	4.67	0	0
347	3	0.03	1	1
348	4	4.69	0	0
349	4	1.18	0	1
350	3	0.89	1	1
351	4	4.63	0	0
352		2.89	0	1
353	2	4.53	0	0
354	3	4.56	0	0
355	4	4.56	0	0
356	3	0.01	0	1
357	4	4.48	0	0
358	4	0.66	1	1
359	4	4.6	0	0
361	1	4.54	0	0
362	4	0.03	1	1
363	4	4.41	1	1
364	4	1.28	0	1
365	3	0.27	1	1
366	3	4.5	0	0
367	3	4.45	0	0
368	1	4.25	0	0
369	3	4.05	0	0
370	1	4.38	0	0
371	4	0.67	1	1
372	2	4.39	0	0
373	1	4.36	0	0
374	3	4.46	0	0
375	2	4.31	0	0
376	4	1.95	1	1
377	1	4.44	0	0
378	4	4.3	0	0
379	3	0.15	1	1
380	4	3.78	0	1
381	4	4.42	0	0
382	1	4.41	0	0
383	4	4.12	1	1
385	2	4.3	0	0
386	1	4.15	0	0
387	4	4.29	0	0
388	3	4.4	0	0
389	3	4.42	0	0
390	2	4.23	0	0
391	1	4.25	0	0
392	3	3.48	0	1
393	2	4.33	0	0
395	1	4.24	0	0
396	3	4.16	0	0
397	2	0	1	1
398	3	0.08	1	1
399	1	4.29	0	0
400	1	4.16	0	0
402	3	0.71	0	1
403	2	3.94	0	0
404	4	4.34	0	0
405	1	0	0	1
406	4	4.22	0	0
407	4	4.23	0	0
408	3	4.06	0	0
410	3	4.19	0	0
411	1	4.11	0	0
412	2	3.64	0	0
413	3	1.37	0	1
414	3	4.19	0	0
417	1	3.75	0	0
418	3	4.2	0	0
419	3	4.19	0	0
420	4	4.07	0	0
421	1	4.19	0	0
423	4	4.18	0	0
424	2	4.11	0	0
425	1	3.33	1	1
427	4	3.96	0	0
430	2	4.09	0	0
431	3	3.37	0	0
433	3	4.05	0	0
435	1	3.9	0	0
437	1	4.01	0	0
438	3	4.1	0	0
439	3	3.86	0	0
441	3	4.06	0	0
442	2	3.9	0	0
443	4	3.89	0	0
444	1	3.97	0	0
445	1	3.94	0	0
446	1	3.89	0	0
447	4	3.88	0	0
448	2	3.85	0	0
449	1	0.24	0	1
450	4	3.98	0	0
452	2	0.14	0	0
456	4	3.83	0	0
457	4	3.85	0	0
459	1	3.85	0	0
460	4	3.93	0	0
461	1	3.83	0	0
463	1	3.81	0	0
464	1	3.76	0	0
466	1	3.8	0	0
467	3	3.85	0	0
468	4	3.77	0	0
469	4	3.85	0	0
470	3	0.02	0	0
472	4	3.71	0	0
476	3	3.75	0	0
477	2	3.6	0	0
478	2	3.63	0	0
480	4	3.73	0	0
481	3	3.63	0	0
483	1	3.71	0	0
486	3	3.65	0	0
487	2	3.52	0	0
488	4	3.37	0	0
491	4	3.6	0	0
493	1	2.05	0	1
495	4	3.55	0	0
496	3	3.65	0	0
497	4	3.62	0	0
500	4	3.64	0	0
501	1	3.55	0	0
506	1	3.58	0	0
507	1	3.52	0	0
509	1	3.48	0	0
511	2	3.28	0	0
512	2	3.46	0	0
514	3	2.02	0	1
515	3	3.55	0	0
516	4	2.08	0	1
517	1	3.43	0	0
518	1	3.47	0	0
519	4	2.87	1	1
520	1	3.45	0	0
521	2	3.31	0	0
524	2	3.33	0	0
525	4	3.41	0	0
526	1	3.35	0	0
527	2	3.48	0	0
528	3	3.41	0	0
529	3	3.52	0	0
530	1	3.41	0	0
531	4	3.46	0	0
532	1	3.37	0	0
534	2	3.52	0	0
535	1	3.35	0	0
536	2	3.43	0	0
537	3	0.49	1	1
539	4	3.39	0	0
540	2	3.47	0	0
541	4	3.4	0	0
542	1	3.32	0	0
543	1	2.22	0	1
544	1	3.36	0	0
546	3	3.27	0	0
547	1	3.45	0	0
548	1	3.29	1	1
549	4	3.27	0	0
551	4	1.54	0	1
552	3	3.34	0	0
553	3	3.29	0	0
554	1	3.29	0	0
555	4	3.22	0	0
556	1	3.24	0	0
557	4	3.12	0	0
558	3	0.38	0	1
560	1	3.26	0	0
563	1	3.14	0	0
564	4	3.2	0	0
565	2	3.33	0	0
566	1	3.33	0	0
567	1	3.32	0	0
569	1	3.16	0	0
570	2	0.28	1	1
571	1	3.16	0	0
573	1	3.32	0	0
574	2	3.18	0	0
575	3	3.26	0	0
577	3	3.14	0	0
578	4	3.13	0	0
579	2	3.12	0	0
581	1	3.12	0	0
583	3	3.1	0	0
584	3	1.2	0	1
586	4	1.04	0	1
588	3	3.14	0	0
592	1	3.24	0	0
593	1	3.05	0	0
596	2	3.24	0	0
598	2	3.2	0	0
601	2	3.19	0	0
609	1	6.08	0	1
623	2	7.59	0	0
627	2	4.89	1	1
631	1	7.72	0	0
634	3	5.65	1	1
635	3	7.22	0	0
640	4	7.37	0	0
642	1	7.66	0	0
644	1	7.68	0	0
647	4	0.02	0	1
648	1	7.64	0	0
649	4	7.63	0	0
650	2	2.33	0	1
651	4	7.6	0	0
652	2	7.57	0	0
653	1	7.62	0	0
654	3	7.66	0	0
656	2	7.51	0	0
660	3	0.21	0	1
661	1	7.47	0	0
662	2	7.38	0	0
664	4	0.45	1	1
665	2	7.49	0	0
666	2	6.79	0	0
668	3	7.52	0	0
669	4	5.36	0	1
671	1	7.32	0	0
672	3	2.81	0	1
673	3	7.48	0	0
674	3	5.24	1	1
675	3	7.3	0	0
676	1	7.47	0	0
677		3.22	0	1
678	1	7.39	0	0
679	1	0.29	1	1
680	3	6.76	0	0
681	3	7.41	0	0
683	3	0.89	0	1
684	2	7.33	0	0
685	4	4.3	1	1
687	2	7.41	0	0
688	2	7.36	0	0
691	4	7.44	0	0
693	1	7.31	1	1
694	2	7.39	0	0
695	1	7.36	0	0
696	3	1.01	1	1
697	1	7.27	0	0
698	1	7.3	0	0
700	2	7.38	0	0
701	1	2.95	0	1
702	3	6.34	0	1
703	4	1.39	0	1
705	3	7.22	0	0
706	2	0.63	1	1
707	2	7.25	0	0
708	3	7.38	0	0
709	4	7.37	0	0
710	1	7.24	0	0
712	1	0.49	1	1
713	4	3.99	1	1
714	3	5.01	1	1
715		7.34	0	0
716	4	0.01	1	1
717	3	2.21	0	1
718	1	4.13	1	1
719	3	7.22	0	0
720	3	7.26	0	0
721	2	7.24	0	0
723	1	7.28	0	0
724	2	6.55	0	0
725	1	7.11	0	0
726	3	7.18	0	0
727	1	7.14	0	0
728	2	7.01	0	0
729	4	5.12	0	1
732	1	0.02	0	0
734	1	7.16	0	0
735	4	0.68	0	1
736	3	0.01	1	1
737	4	7.2	0	0
738	1	7.15	0	0
741	3	5.49	1	1
742	3	0.53	1	1
743	2	6.92	0	0
744	4	0.31	1	1
745	3	7.16	0	0
746	4	4.26	1	1
747	1	0.02	1	1
748	1	7.13	0	0
749	4	7.05	0	0
750	1	3.88	0	1
751	1	7.04	0	0
752	1	6.23	0	0
753	2	0.04	1	1
754	1	7.13	0	0
755	2	7.05	0	0
756	4	7.05	0	0
757	3	5.95	0	1
758	1	3.91	1	1
760	1	6.92	0	0
761	1	6.9	0	0
762	3	5.77	1	1
765	4	6.91	0	0
769	1	6.84	0	0
770	3	6.82	0	0
771	4	6.02	1	1
772	1	6.8	0	0
773	1	6.76	0	0
774	3	6.42	1	1
777	3	4.43	0	1
782	4	7.65	0	0
785	3	6.78	1	1
788	2	0.35	1	1
792	3	7.56	0	0
795	3	6.8	0	0
798	1	7.36	0	0
801	3	7.33	0	0
802	3	7.17	0	0
804	3	0.76	1	1
807	1	7.14	0	0
808	1	6.88	0	0
813	1	5.99	0	0
815	2	7.13	0	0
817	3	4.33	0	0
820	3	5.05	0	1
821	2	0.16	1	1
825	1	6.57	0	0
827	4	4.95	0	0
836	3	6.01	0	0
837	3	4.86	0	1
843	4	5.12	0	0
848	1	5.46	0	0
852	3	5.57	0	0
858	4	5.12	0	1
859	2	1.91	0	1
862	1	5.9	0	0
863	2	4.24	0	1
864	1	5.95	0	0
865	1	5.85	0	0
866	1	4.96	1	1
867	1	6.1	0	0
868	4	3.78	0	0
870	4	6	0	0
874	2	5.87	0	0
875	1	5.9	0	0
876	4	5.79	0	0
878	1	5.75	0	0
880	2	5.13	0	0
883	3	5.87	0	0
885	2	5.78	0	0
886		5.72	0	0
889	3	4.92	0	0
892	2	5.52	0	0
894	4	1.68	1	1
895	1	4.83	0	0
897	3	5.05	0	0
902	1	5.24	0	0
905	1	5.35	0	0
906	1	4.21	0	0
908	3	5.27	0	0
910	3	5.19	0	0
913	4	4.9	0	0
914	3	4.59	0	0
915	1	5.21	0	0
930	3	4.82	0	0
931	1	4.73	0	0
933	2	4.71	0	0
940	3	4.66	0	0
941	4	1.28	1	1
942	4	4.5	0	0
944	2	4.47	0	0
945	3	3.12	0	0
950	1	3.14	0	0
952	4	4.4	0	0
956	1	4.34	0	0
957	1	4.42	0	0
959	1	4.17	0	0
962	1	4.2	0	0
963	4	0.13	1	1
965	4	0.78	0	1
969	1	4.05	0	0
971	2	3.88	0	0
974	4	3.95	0	0
984	2	3.79	0	0
988	2	3.73	0	0
993	3	3.73	0	0
994	2	3.5	0	0
995	4	3.81	0	0
996	4	3.64	0	0
1004	4	3.32	0	0
1009	1	3.29	0	0
1010	1	3.16	0	0
1018	1	3.1	0	0
1083	4	4.68	0	1
1122	3	4.92	0	0
1139	1	4.15	0	0
1148	4	3.94	0	0
1163	4	3.63	0	0
1188	1	3.98	0	0
1189	1	3.96	0	0
1190	4	3.96	0	0
1191	1	3.95	0	0
1193	2	3.93	0	0
1194	1	3.93	0	0
1195	3	3.9	0	0
1196	4	3.9	0	0
1197	2	3.89	0	0
1198	3	3.88	0	0
1199	1	0.05	0	0
1200	1	3.87	0	0
1201	1	3.85	0	0
1202	4	3.85	0	0
1203	3	3.85	0	0
1204	3	0.38	0	0
1205	4	0.38	0	0
1208	4	3.81	0	0
1209	1	2.99	0	1
1210	2	3.8	0	0
1211	1	3.79	0	0
1213	3	3.79	0	0
1214	3	0.05	1	1
1215	4	0.03	1	1
1216	2	3.73	0	0
1217	3	1.82	0	1
1218	2	3.69	0	0
1219	1	2.73	1	1
1223	3	3.65	0	0
1224	3	3.64	0	0
1225	3	1.06	0	1
1226	4	3.62	0	0
1227	2	3.61	0	0
1228	1	3.59	0	0
1229	4	3.58	0	0
1230	3	1.07	0	1
1231	4	2.53	1	1
1232	3	1.16	1	1
1234	4	3.53	0	0
1235	2	3.52	0	0
1236	2	3.51	0	0
1237	3	0.42	1	1
1238	4	3.5	0	0
1240	3	0.49	0	0
1241	3	3.42	0	0
1242	2	3.42	0	0
1244	4	3.4	0	0
1245	1	3.39	0	0
1246	1	0.14	0	0
1247	1	0.41	0	0
1249	4	3.38	0	0
1251	1	3.33	0	0
1252	1	2.31	1	1
1253	3	0.37	0	0
1254	4	3.26	0	0
1255	2	0.06	0	0
1257	4	3.17	1	1
1258	3	0.85	0	0
1259	1	3.21	0	0
1261	3	0.07	1	1
1262	2	3.11	0	0
1264	2	3.08	0	0
1265	2	2.86	0	1
1266	3	3.05	0	0
1267	4	3.04	0	0
1268	2	3.04	0	0
1269	4	3.02	0	0
1270	4	2.99	0	0
1271	3	2.98	0	0
1272	3	2.52	1	1
1273	4	2.78	1	1
1274	1	2.96	0	0
1275	1	2.96	0	0
1276	1	2.96	0	0
1277	1	2.95	0	0
1278	1	2.95	0	0
1279	2	2.95	0	0
1280	4	0.33	0	0
1281	3	2.93	0	0
1282	3	2.93	0	0
1283	4	2.93	0	0
1284	4	2.92	0	0
1285	1	2.92	0	0
1286	1	2.38	1	1
1287	1	2.89	0	0
1288	3	2.89	0	0
1289	1	2.89	0	0
1290	3	2.88	0	0
1291	1	2.87	0	0
1292	4	2.86	0	0
1293	3	2.85	0	0
1294	3	2.85	0	0
1295	2	2.85	0	0
1296	3	2.85	0	0
1297	4	2.87	0	0
1298	2	2.84	0	0
1299	1	2.84	0	0
1300	4	2.82	0	0
1301	3	2.82	0	0
1302	2	2.81	0	0
1303	3	2.8	0	0
1305	1	2.78	0	0
1306	4	0.08	0	0
1307	2	2.78	0	0
1308	2	2.77	0	0
1309	1	2.77	0	0
1310	3	2.77	0	0
1312	1	0.29	0	0
1313	1	2.75	0	0
1315	4	0.09	1	1
1317	3	2.73	0	0
1318	2	2.72	0	0
1319	2	2.72	0	0
1320	1	2.72	0	0
1321	1	0.21	0	0
1322	1	2.71	0	0
1323	4	2.7	0	0
1325	1	2.7	0	0
1326	4	2.7	0	0
1327	1	2.69	0	0
1328	3	2.68	0	0
1329	1	2.67	0	0
1330	3	2.67	0	0
1331	4	2.64	0	0
1332	3	2.64	0	0
1333	3	2.64	0	0
1334	1	2.64	0	0
1335	4	2.63	0	0
1336	1	2.62	0	0
1338	2	0.2	0	0
1339		2.58	0	0
1340	3	2.58	0	0
1341	3	2.58	0	0
1342	1	0.42	0	0
1343	3	2.56	0	0
1344	2	2.56	0	0
1345	3	1.82	0	1
1346	3	0.03	1	1
1347	2	2.56	0	0
1348	1	2.55	0	0
1349	2	2.55	0	0
1350	4	2.54	0	0
1351	1	2.54	0	0
1352	1	2.52	0	0
1354	4	2.5	0	0
1355	1	2.5	0	0
1356	3	2.5	0	0
1357	1	2.5	0	0
1358	2	2.48	0	0
1359	1	2.47	0	0
1360	1	2.47	0	0
1361	4	2.46	0	0
1362	2	2.45	0	0
1363	3	2.45	0	0
1365	1	2.43	0	0
1366	1	2.42	0	0
1367	1	2.42	0	0
1368	2	2.41	0	0
1369	3	2.41	0	0
1370	4	0.15	1	1
1371	2	2.39	0	0
1376	2	2.37	0	0
1377	1	2.37	0	0
1378	1	2.37	0	0
1379	2	2.35	0	0
1381	1	2.33	0	0
1382	3	2.33	0	0
1384	3	0.23	0	0
1385	3	2.32	0	0
1386	4	2.31	0	0
1387	1	2.31	0	0
1389	1	2.29	0	0
1390	2	2.29	0	0
1391	1	2.29	0	0
1393	3	2.29	0	0
1394	2	0.19	0	0
1395	1	2.28	0	0
1396	4	2.27	0	0
1397	4	2.27	0	0
1398	3	2.27	0	0
1399	1	2.25	0	0
1400	3	2.24	0	0
1401	3	2.24	0	0
1402	4	2.23	0	0
1403	4	2.22	0	0
1404	1	0.24	0	0
1405	3	2.2	0	0
1406	3	2.2	0	0
1407	1	2.21	0	0
1408	1	2.2	0	0
1409	4	2.19	0	0
1410	4	2.18	0	0
1411	1	2.18	0	0
1412	3	2.16	0	0
1413	1	2.16	0	0
1414	2	2.16	0	0
1416	2	2.14	0	0
1417	2	2.13	0	0
1418	1	2.12	0	0
1419	3	2.12	0	0
1420	4	2.12	0	0
1421	1	0.2	0	0
1422	1	2.1	0	0
1423	3	2.09	0	0
1424	4	0.1	0	0
1425	1	2.08	0	0
1426	1	2.08	0	0
1427	3	2.08	0	0
1428	3	2.05	0	0
1429	1	2.05	0	0
1430	1	2.04	0	0
1431	3	2.02	0	0
1432		8.55	1	1
1433		0.11	0	1
1434		4.56	0	1
1435		4.71	1	1
1436		4.38	0	1
1437		3.38	0	1
1438		7.59	1	1
1439		4.1	0	1
1440		3.96	1	1
1441		8.8	0	0
1442		5.68	1	1
1443		5.65	1	1
1444		8.66	0	0
1445		0.67	1	1
1446		0.23	1	1
1447		8.55	0	0
1448		8.47	0	0
1449		8.47	0	0
1450		8.47	0	0
1451		8.32	0	0
1452		4.8	1	1
1453		0.04	1	1
1454	4	4.31	1	1
1455	4	0.34	1	1
1456	2	7.9	0	0
1457	4	7.9	0	0
1458	1	7.84	0	0
1459	1	0.77	1	1
1460	4	7.69	1	1
1462	4	6.17	0	1
1463	3	7.3	0	0
1464	3	4.96	1	1
1465	4	1.27	0	1
1466	3	2.86	0	1
1468	3	0	1	1
1469	3	7.06	0	0
1470	3	6.92	0	0
1471	4	0.08	1	1
1472	1	6.75	0	0
1473	3	6.67	0	0
1474	4	6.59	0	0
1475	3	6.59	0	0
1476	3	2.83	1	1
1477	4	6.53	0	0
1479	3	6.24	0	0
1480	3	0	1	1
1481	3	6.22	0	0
1482	1	6.13	0	0
1483	3	6.13	0	0
1484	1	4.01	0	0
1485	4	0.97	1	1
1486	4	6.11	0	0
1487	1	4.46	1	1
1488	4	5.96	0	0
1489	3	5.88	0	0
1490	3	3.88	0	0
1491	4	0.07	1	1
1492	3	5.31	0	1
1493	4	4.7	0	1
1494	3	4.55	1	1
1495	3	5.3	0	0
1496	4	5.27	0	0
1497	4	3.28	1	1
1498	4	5.11	0	0
1499	1	5.07	0	0
1500	4	5.07	0	0
1501	1	3.48	1	1
1502	3	0.08	1	1
1503	4	0.02	1	1
1504	2	4.82	0	0
1506	3	3.19	0	1
1507	3	4.73	0	0
1508		4.59	0	0
1509		4.59	0	0
1510	3	4.5	0	0
1511	3	4.5	0	0
1512	2	4.38	0	0
1513	3	4.38	0	0
1514	4	3.88	1	1
1515	3	4.36	0	0
1516	3	3.82	1	1
1517	2	2.05	1	1
1518	3	4.27	0	0
1519	3	1.42	0	1
1520	4	4.15	0	0
1521	1	2.58	1	1
1522	3	3.92	0	0
1523	3	3.92	0	0
1524	1	0	1	1
1525	4	1.53	0	1
1527	3	1.24	1	1
1528	4	3.67	0	0
1529	3	3.64	0	0
1530	4	3.54	0	0
1531	3	3.48	0	0
1532	4	3.48	0	0
1533	4	2.68	1	1
1534	4	3.31	0	0
1535	4	3.31	0	0
1536	4	3.21	0	0
1537	2	3.21	0	0
1538	2	3.19	0	0
1539	3	3.14	0	0
1540	4	3.06	0	0
1541		2.91	0	0
1542	4	2.91	0	0
1543	1	2.85	0	0
1544	3	2.85	0	0
1545	4	2.79	0	0
1546	3	2.77	0	0
1547	2	2.7	0	0
1548	4	2.7	0	0
1549	4	2.68	0	0
1551	2	2.6	0	0
1552	3	2.58	0	0
1553	4	2.56	0	0
1556	4	2.5	0	0
1557	2	0.12	1	1
1559	3	2.48	0	0
1560	4	1.08	0	1
1561	4	2.37	0	0
1562	4	2.36	0	0
1563	4	2.35	0	0
1564	4	0.01	1	1
1565	3	2.33	0	0
1566	1	0	1	1
1567	4	2.24	0	0
1568	2	2.22	0	0
1569	4	0.06	1	1
1570	4	2.2	0	0
1572	1	2.1	0	0
1573	4	0.08	1	1
1574	3	2.06	0	0
1576	4	2.04	0	0
1577	1	1.97	0	0
1580	4	1.91	0	0
1581	1	1.89	0	0
1582	4	0.04	0	1
1583	4	1.85	0	0
1584	3	1.36	0	1
1585	4	1.83	0	0
1586	3	1.79	0	0
1587	3	1.74	0	0
1588	2	1.72	0	0
1589	4	1.72	0	0
1590	3	1.7	0	0
1591	4	1.7	0	0
1592	3	1.68	0	0
1593	1	1.68	0	0
1594	4	1.68	0	0
1595	3	5.49	1	1
1596	3	7.05	0	0
1597	1	0.01	1	1
1598	4	2.26	0	1
1600	2	6.38	0	0
1602	3	6.1	0	0
1603	4	5.87	0	0
1604	3	4.27	1	1
1605	4	0.04	1	1
1606	4	5.79	0	0
1607	3	3.78	1	1
1608	1	5.55	0	0
1609	3	3.92	1	1
1610	4	4.19	0	1
1611	3	4.93	0	0
1612	2	4.68	0	0
1614	3	4.58	0	0
1615	2	4.45	0	0
1616	3	4.43	0	0
1617	1	2.93	0	1
1618	4	4.23	0	0
1619	4	3.53	0	1
1620	4	0.62	0	1
1622	4	3.68	0	0
1624	4	3.18	0	0
1625	1	0.01	0	0
1626	3	3.08	0	0
1627	3	3.04	0	0
1628	4	3.03	0	0
1629	1	1	1	1
1631	4	2.95	0	0
1632	3	2.91	0	0
1634	1	1.59	1	1
1635	3	0.01	1	1
1636	3	2.78	0	0
1637	4	2.76	0	0
1638	3	2.75	0	0
1639	4	0.04	1	1
1640		7.99	0	0
1641	1	0.04	1	1
1642		7.95	0	0
1643		2.13	0	1
1644	3	7.51	1	1
1645	1	7.92	0	0
1647		7.91	0	0
1648	3	7.91	0	0
1649	4	7.91	0	0
1650		7.89	0	0
1651		5.9	0	1
1653	1	5.03	1	1
1654	1	7.88	0	0
1655	1	7.86	0	0
1656		2.03	1	1
1657		7.85	0	0
1658		7.84	0	0
1659	1	7.82	0	0
1660	3	7.82	0	0
1661	4	6.35	1	1
1662	3	0.64	0	1
1663		7.78	0	0
1664	3	0.83	1	1
1665	1	7.78	0	0
1666	1	7.76	0	0
1667	1	7.74	0	0
1668	3	7.72	0	0
1669	3	5.93	0	1
1670	1	7.72	0	0
1671	4	0	1	1
1672	2	7.7	0	0
1673	1	7.68	0	0
1674	1	7.68	0	0
1675	3	3.02	0	1
1676	1	7.67	0	0
1677	3	7.65	0	0
1678	3	5.33	0	1
1679	1	2.03	0	1
1680	3	7.64	0	0
1681	3	7.64	0	0
1682	1	7.63	0	0
1683	1	7.6	0	0
1684	4	7.57	0	1
1685	1	7.59	0	0
1686	4	7.59	0	0
1687	4	7.57	0	0
1688	1	7.57	0	0
1689	1	7.56	0	0
1690	3	7.55	0	0
1691	3	7.55	0	0
1692	1	7.55	0	0
1693	1	7.55	0	0
1694	3	7.54	0	0
1695	3	7.54	0	0
1696	4	7.53	0	0
1697	3	7.53	0	0
1698	3	7.51	0	0
1699	1	5.4	1	1
1700	1	7.48	0	0
1701	3	4.24	0	1
1702	4	0.22	1	1
1703	3	7.43	0	0
1704	3	7.41	0	0
1705	3	6.68	1	1
1706	3	7.41	0	0
1707	1	6.47	1	1
1708	3	2.73	0	1
1709	3	7.36	0	0
1710	2	7.62	0	0
1711	2	0.67	0	1
1712	3	7.32	0	0
1713	3	7.3	0	0
1714	4	7.3	0	0
1715	3	7.3	0	0
1716	4	7.28	0	0
1717	3	0.19	0	1
1718	3	7.27	0	0
1719	2	7.26	0	0
1720	1	5.54	1	1
1721	3	7.26	0	0
1722	3	7.26	0	0
1723	1	7.25	0	0
1724	1	7.24	0	0
1725	4	7.2	0	0
1726	4	1.8	1	1
1739	1	7.2	0	0
1740	3	1.46	1	1
1741	3	1.41	1	1
1742	4	3.32	1	1
1743	3	7.15	0	0
1744	3	7.14	0	0
1745	1	7.14	0	0
1746	3	7.14	0	0
1747	3	0.15	1	1
1748	4	4.97	0	1
1749	1	7.13	0	0
1750	3	7.13	0	0
1751	1	7.12	0	0
1752	4	7.11	0	0
1753	3	7.1	0	0
1754	1	7.1	0	0
1755	3	7.1	0	0
1756	4	7.1	0	0
1757	3	2.19	0	1
1758	1	7.09	0	0
1759	1	7.09	0	0
1760	3	7.07	0	0
1762	4	0.05	1	1
1763	1	7.05	0	0
1764	1	7.05	0	0
1765	4	0.92	0	1
1766	1	5.2	1	1
1767	1	6.98	0	0
1768	1	6.97	0	0
1769	3	6.95	0	0
1771	1	4.91	1	1
1772	1	6.93	0	0
1773	1	6.92	0	0
1774	1	6.92	0	0
1775	3	6.91	0	0
1776	1	6.91	0	0
1777	1	6.9	0	0
1778	1	4.28	1	1
1780	1	6.89	0	0
1781	1	6.89	0	0
1783	3	6.87	0	0
1784	1	6.87	0	0
1785	3	6.86	0	0
1786	1	6.86	0	0
1787	3	3.06	0	1
1788	1	6.84	0	0
1789	1	6.83	0	0
1790	4	1.46	1	1
1791	1	6.82	0	0
1793	1	6.8	0	0
1794	1	6.8	0	0
1795	1	6.79	0	0
1796	1	6.79	0	0
1797	4	3.71	0	1
1798	1	6.78	0	0
1799	3	0.04	0	1
1800	3	1.44	1	1
1802	1	6.75	0	0
1803	1	6.74	0	0
1804	3	6.72	0	0
1805	3	0.01	1	1
1806	3	6.71	0	0
1807	1	6.7	0	0
1808	3	5.28	1	1
1809	1	6.68	0	0
1810	3	5.56	1	1
1811	1	6.65	0	0
1812	1	6.64	0	0
1813	1	6.63	0	0
1814	3	6.62	0	0
1815	1	4.5	0	1
1816	3	6.62	0	0
1818	1	6.61	0	0
1819	2	6.28	0	1
1821	1	6.57	0	0
1822	1	6.57	0	0
1823	4	0.17	0	1
1824	4	5.89	0	1
1825	3	6.55	0	0
1827	3	6.53	0	0
1830	4	0.05	0	0
1831	4	6.5	0	0
1832	3	6.5	0	0
1833	1	6.49	0	0
1834	3	6.45	0	0
1835	1	6.45	0	0
1836	1	6.45	0	0
1837	1	6.45	0	0
1838	4	6.42	0	0
1839	3	6.38	0	0
1840	3	6.37	0	0
1841	2	1.22	1	1
1842	3	3.26	1	1
1843	1	6.36	0	0
1844	1	5.93	1	1
1845	1	6.35	0	0
1846	3	1.28	0	1
1847	1	6.32	0	0
1848	1	6.3	0	0
1850	1	6.3	0	0
1851	3	6.28	0	0
1852	1	6.28	0	0
1853	3	6.28	0	0
1854	1	6.28	0	0
1855	1	5.28	0	1
1856	1	6.27	0	0
1857	2	2.96	0	1
1858	3	6.26	0	0
1859	3	6.24	0	0
1860	3	5.55	0	1
1861	3	6.24	0	0
1862	3	5.2	0	1
1863	2	6.23	0	0
1864	3	6.2	1	1
1865	1	3.68	1	1
1866	3	0.06	1	1
1867	3	4.81	0	1
1868	1	6.18	0	0
1869	4	5.92	0	1
1870	1	6.16	0	0
1871	3	6.15	0	0
1872	3	4.68	1	1
1873	4	6.14	0	0
1874	3	6.13	0	0
1875	1	6.13	0	0
1876	3	6.13	0	0
1879	3	6.11	0	0
1880	1	6.07	0	0
1881	3	6.07	0	0
1882	1	6.07	0	0
1883	2	4.61	1	1
1884	1	6.05	0	0
1886	1	6.03	0	0
1887	4	0.08	1	1
1890	1	5.64	0	1
1892	3	5.97	0	0
1893	1	5.96	0	0
1894	3	0.62	1	1
1896	1	5.9	0	0
1897	1	5.9	0	0
1898	1	5.88	0	0
1899	1	4.85	1	1
1901	1	5.84	0	0
1902	3	5.84	0	0
1903	1	4.5	1	1
1904	3	2.13	1	1
1906	1	5.78	0	0
1907	3	3.1	0	1
1910	2	4.66	0	1
1912	1	5.5	0	1
1913	1	5.68	0	0
1915	1	5.66	0	0
1916	3	5.65	0	0
1917	3	5.65	0	0
1918	4	5.64	0	0
1919	3	4.21	1	1
1920	3	5.63	0	0
1921	4	4.87	0	1
1922	3	5.62	0	0
1923	3	5.62	0	0
1924	1	5.61	0	0
1925	3	4.74	1	1
1926	3	5.61	0	0
1927	3	5.61	0	0
1928	3	5.61	0	0
1929	3	5.58	0	0
1930	1	5.58	0	0
1931	1	5.56	0	0
1932	3	5.55	0	0
1933	3	0.01	1	1
1934	3	5.55	0	0
1936	1	0.73	1	1
1937	4	1.7	0	1
1938	1	5.53	0	0
1939	4	5.53	0	0
1941	3	5.53	0	0
1942	3	5.52	0	0
1944	1	5.49	0	0
1945	4	0.05	1	1
1946	3	5.47	0	0
1948	3	5.46	0	0
1949	1	5.46	0	0
1950	4	5.46	0	0
1952	3	5.44	0	0
1953	4	5.42	0	0
1954	4	5.16	1	1
1956	1	5.4	0	0
1957	1	5.4	0	0
1958	3	5.4	0	0
1959	1	5.4	0	0
1960	3	5.4	0	0
1961	3	5.39	0	0
1962	4	3.5	0	1
1963	3	5.37	0	0
1964	4	5.36	0	0
1965	1	5.36	0	0
1966	3	5.34	0	0
1967	4	5.33	0	0
1968	4	4.71	0	1
1969	1	5.33	0	0
1970	1	5.32	0	0
1971	3	5.32	0	0
1972	1	5.3	0	0
1973	3	5.29	0	0
1974	3	5.29	0	0
1975	2	3.33	0	1
1977	1	5.27	0	0
1978	3	5.26	0	0
1979	3	0.05	0	1
1980	1	5.25	0	0
1982	1	5.22	0	0
1983	1	0.01	1	1
1985	3	5.19	0	0
1986	1	5.17	0	0
1987	3	5.17	0	0
1988	4	5.15	0	0
1989	4	0.4	0	1
1990	3	5.15	0	0
1991	4	5.15	0	0
1992	1	5.15	0	0
1993	4	1.06	0	1
1994	1	1.5	0	1
1995	4	5.11	0	0
1996	1	5.11	0	0
1997	1	5.11	0	0
1998	2	5.11	0	0
1999	1	5.11	0	0
2000	2	5.09	0	0
2001	4	5.09	0	0
2002	4	5.08	0	0
2003	1	5.08	0	0
2004	4	5.07	0	0
2005	3	4.04	0	1
2006	3	5.06	0	0
2007	4	5.06	0	0
2008	4	0.51	1	1
2009	1	5.05	0	0
2010	4	5.05	0	0
2011	1	5.04	0	0
2012	4	0.55	0	1
2013	3	4.99	0	0
2014	4	4.99	0	0
2015	2	4.98	0	0
2016	3	4.41	1	1
2017	4	4.98	0	0
2018	3	4.98	0	0
2020	4	4.97	0	0
2022	1	4.94	0	0
2024	3	1.13	1	1
2025	1	2.02	0	1
2026	1	4.92	0	0
2027	4	0.01	1	1
2028	3	4.91	0	0
2029	3	4.16	0	1
2030	1	2.27	0	1
2031	1	4.88	0	0
2032	4	4.02	0	0
2033	3	3.76	0	1
2034	1	4.23	0	0
2035	1	4.85	0	0
2037	3	4.83	0	0
2038	3	4.83	0	0
2039	3	4.82	0	0
2040	1	4.82	0	0
2041	1	4.82	0	0
2042	4	4.82	0	0
2043	1	4.82	0	0
2046	3	4.79	0	0
2048	3	4.6	1	1
2049	1	4.78	0	0
2050	1	4.77	0	0
2051	3	4.76	0	0
2052	1	2.84	0	1
2053	1	4.76	0	0
2055	3	4.75	0	0
2056	3	4.74	0	0
2057	3	4.74	0	0
2060	3	4.7	0	0
2061	1	4.7	0	0
2062	3	4.69	0	0
2064	3	4.68	0	0
2065	3	4.68	0	0
2066	4	4.67	0	0
2067	3	4.66	0	0
2068	1	4.65	0	0
2070	4	4.65	0	0
2071	1	4.31	1	1
2072	1	3.22	0	1
2073	1	4.61	0	0
2074	3	4.61	0	0
2075	1	4.61	0	0
2076	3	3.49	0	1
2077	4	0	1	1
2078	3	4.59	0	0
2079	2	4.58	0	0
2080	4	4.57	0	0
2081	4	4.56	0	0
2082	3	0.25	0	1
2084	3	4.54	0	0
2085	3	4.54	0	0
2086	3	4.52	0	0
2087	3	4.52	0	0
2088	1	4.52	0	0
2090	2	4.52	0	0
2092	4	4.5	0	0
2094	1	4.5	0	0
2095	3	4.49	0	0
2096	3	4.48	0	0
2097	3	4.48	0	0
2098	3	0.05	1	1
2099	3	4.47	0	0
2100	1	4.47	0	0
2101	1	4.46	0	0
2102	1	4.46	0	0
2103	3	4.46	0	0
2104	3	1.62	0	1
2105	2	3.47	1	1
2106	4	4.44	0	0
2108	3	4.44	0	0
2111	1	2.99	0	1
2112	4	4.4	0	0
2113	4	0.98	1	1
2114	1	4.4	0	0
2115	2	4.4	0	0
2116	1	4.39	0	0
2117	3	0.27	1	1
2118	3	4.36	0	0
2119	4	4.36	0	0
2120		4.34	0	0
2121	1	4.33	0	0
2122	3	4.31	0	0
2123	1	4.31	0	0
2124	4	4.31	0	0
2125	2	4.3	0	0
2126	4	4.3	0	0
2127	2	4.29	0	0
2128	1	3.76	0	1
2129	3	4.28	0	0
2130	3	4.27	0	0
2131	3	4.27	0	0
2132	3	4.27	0	0
2133	3	4.27	0	0
2134	4	2.77	0	1
2135	1	4.25	0	0
2136	4	0.47	1	1
2137	3	4.25	0	0
2140	1	4.21	0	0
2142	1	0.9	0	1
2143	1	4.18	0	0
2144	1	4.16	0	0
2145	1	4.16	0	0
2146	3	4.16	0	0
2148	4	2.57	1	1
2149	1	4.15	0	0
2151	4	4.13	0	0
2153	3	4.12	0	0
2154	2	4.12	0	0
2155	1	4.12	0	0
2156	1	4.11	0	0
2157	1	4.11	0	0
2158	4	0.15	0	1
2160	3	4.1	0	0
2161	1	4.1	0	0
2162		4.1	0	0
2163	3	4.08	0	0
2164	3	4.08	0	0
2165	3	4.08	0	0
2166	4	4.07	0	0
2167	3	3.56	0	1
2168	2	4.05	0	0
2171	4	4.02	0	0
2172	3	4.01	0	0
2174	3	3.98	0	0
2175	3	2.08	1	1
2176	3	0.01	1	1
2177	3	1.79	0	1
2178	3	3.96	0	0
2179	3	3.96	0	0
2180	3	3.96	0	0
2181	3	3.94	0	0
2182	3	1.9	1	1
2183	1	3.94	0	0
2184	3	3.93	0	0
2185	4	3.93	0	0
2186	3	3.91	0	0
2187	1	3.9	0	0
2188	1	3.89	0	0
2189	1	3.89	0	0
2190	1	3.89	0	0
2191	4	3.88	0	0
2192	1	3.87	0	0
2193	4	3.79	1	1
2194	1	3.86	0	0
2195	1	3.85	0	0
2196	4	3.85	0	0
2197	1	3.85	0	0
2198	3	3.84	0	0
2199	4	3.49	0	1
2200	3	0.23	1	1
2201	3	3.84	0	0
2202	1	3.83	0	0
2204	3	3.83	0	0
2205	3	3.81	0	0
2206	3	3.81	0	0
2207	3	0.02	1	1
2208	3	3.79	0	0
2209	2	3.18	0	0
2210	3	3.78	0	0
2211	4	3.77	0	0
2212	1	3.77	0	0
2213	1	3.76	0	0
2214	1	3.75	0	0
2215	2	3.38	0	1
2216	3	3.75	0	0
2217	4	0.1	1	1
2218	3	2.04	1	1
2223	1	3.72	0	0
2224	3	3.71	0	0
2225	1	3.71	0	0
2227	1	3.69	0	0
2229	3	4.68	0	0
2230	3	3.67	0	0
2232	2	3.65	0	0
2234	1	3.65	0	0
2236	4	3.62	0	0
2237	1	3.61	0	0
2240	2	3.6	0	0
2241	1	2.84	0	1
2242	3	3.58	0	0
2243	1	3.56	0	0
2244	3	3.56	0	0
2245	1	3.55	0	0
2246	1	3.53	0	0
2247	1	3.52	0	0
2248	1	3.52	0	0
2249	1	3.51	0	0
2250	1	2.01	0	0
2251	3	2.01	0	0
2252	3	2.01	0	0
2253	4	2.04	0	0
2254	1	2.04	0	0
2255	3	2.04	0	0
2256	3	0.07	1	1
2258	4	2.06	0	0
2259	3	0.82	1	1
2260	1	2.07	0	0
2261	4	2.09	0	0
2262	4	2.1	0	0
2263	1	2.11	0	0
2264	3	2.1	0	0
2265	3	2.12	0	0
2266	1	2.12	0	0
2267	2	2.12	0	0
2268	4	2.14	0	0
2269	3	2.14	0	0
2270	3	2.16	0	0
2271	1	2.16	0	0
2272	1	2.16	0	0
2273	4	2.16	0	0
2275	4	0.14	1	1
2276	4	2.2	0	0
2277	3	2.21	0	0
2278	3	2.21	0	0
2279	1	0.02	1	1
2280	3	2.22	0	0
2281	1	1.25	1	1
2282	1	2.23	0	0
2283	1	2.24	0	0
2284	1	2.24	0	0
2285	3	2.21	0	0
2286	3	2.26	0	0
2287	3	2.19	0	0
2288	3	2.27	0	0
2289	3	2.27	0	0
2290	1	2.28	0	0
2291	1	2.28	0	0
2292	3	2.28	0	0
2293	3	2.29	0	0
2294	3	2.29	0	0
2295	4	2.31	0	0
2297	3	2.33	0	0
2298	3	0.06	1	1
2299	3	2.33	0	0
2300	3	0.27	1	1
2301	1	2.33	0	0
2302	2	2.33	0	0
2303	3	2.35	0	0
2304	2	2.35	0	0
2305	3	2.36	0	0
2306	3	2.38	0	0
2307	3	2.39	0	0
2308	1	2.39	0	0
2309	3	2.4	0	0
2310	3	2.43	0	0
2311	4	0.38	1	1
2312	3	2.43	0	0
2313	4	0.17	1	1
2314	4	2.44	0	0
2315	4	2.44	0	0
2316	4	2.44	0	0
2317	1	2.45	0	0
2318	3	2.45	0	0
2319	3	2.45	0	0
2320	2	2.46	0	0
2321	2	2.47	0	0
2322	2	2.47	0	0
2323	1	2.48	0	0
2324	3	2.48	0	0
2325	1	2.48	0	0
2326	1	2.51	0	0
2327	3	2.52	0	0
2328	3	2.52	0	0
2329	2	2.53	0	0
2330	4	2.54	0	0
2331	4	2.54	0	0
2332	2	2.55	0	0
2333	3	2.56	0	0
2334	4	2.56	0	0
2335	4	0.16	1	1
2336	2	0.02	1	1
2337	1	2.58	0	0
2338	1	2.59	0	0
2339	3	2.59	0	0
2340	4	2.62	0	0
2341	1	2.62	0	0
2342	1	2.62	0	0
2343	3	2.65	0	0
2345	3	2.68	0	0
2346	4	2.69	0	0
2347	1	2.69	0	0
2348	1	2.69	0	0
2349	3	2.69	0	0
2350	4	2.7	0	0
2351	1	2.71	0	0
2352	3	2.75	0	0
2353	3	2.73	0	0
2354	1	2.73	0	0
2355	3	2.75	0	0
2356	4	1.64	1	1
2357		1.64	0	1
2358	3	2.79	0	0
2359	2	2.79	0	0
2360	1	2.8	0	0
2361	2	2.81	0	0
2362	3	2.81	0	0
2363	1	2.83	0	0
2364	1	2.84	0	0
2365	3	2.84	0	0
2366	3	2.85	0	0
2367	1	2.86	0	0
2368	2	2.88	0	0
2369	2	0.19	0	1
2370	3	2.89	0	0
2371	1	2.89	0	0
2372	1	2.92	0	0
2373	1	2.94	0	0
2374	3	2.95	0	0
2375	1	2.96	0	0
2376	4	2.97	0	0
2377	3	2.98	0	0
2378	1	2.98	0	0
2379	1	2.99	0	0
2380	1	1.29	1	1
2381	1	3.04	0	0
2382	3	3.04	0	0
2383	1	3.04	0	0
2384	3	3.04	0	0
2385	3	3.04	0	0
2386	4	3.05	0	0
2388	1	3.05	0	0
2389	3	3.06	0	0
2390	1	3.06	0	0
2391	2	3.07	0	0
2392	3	3.08	0	0
2393	1	3.09	0	0
2394	1	3.1	0	0
2395	1	3.1	0	0
2396	4	0.36	1	1
2397	3	3.12	0	0
2398	3	3.12	0	0
2399	1	3.12	0	0
2400	3	3.12	0	0
2401	3	3.13	0	0
2402	1	3.13	0	0
2403	3	3.14	0	0
2404	1	3.15	0	0
2405	3	3.16	0	0
2406	1	3.16	0	0
2407	3	3.18	0	0
2408	1	3.19	0	0
2409	3	3.19	0	0
2410	3	3.21	0	0
2411	1	3.22	0	0
2412	3	0.04	0	0
2413	3	3.23	0	0
2414	3	3.24	0	0
2415	4	1.72	1	1
2416	3	3.25	0	0
2417	1	3.25	0	0
2418	1	0.06	1	1
2419	1	3.25	0	0
2420	1	3.27	0	0
2421	1	3.27	0	0
2422	2	3.27	0	0
2423	3	3.28	0	0
2425	1	3.29	0	0
2426	3	1.15	1	1
2427	3	3.31	0	0
2428	3	0.02	1	1
2429	1	3.33	0	0
2430	1	3.34	0	0
2431	3	3.34	0	0
2432	3	3.35	0	0
2434	1	3.36	0	0
2435	1	3.36	0	0
2436	3	0.22	0	1
2437	3	3.39	0	0
2438	1	3.39	0	0
2439	1	3.4	0	0
2440	3	3.4	0	0
2441	1	3.42	0	0
2442	3	3.43	0	0
2443	3	0.01	0	1
2445	1	3.46	0	0
2446	1	3.46	0	0
2447	1	3.46	0	0
2448	3	0.32	0	1
2449	2	3.48	0	0
2450	3	3.49	0	0
2451	3	3.49	0	0
2452	1	3.5	0	0
2453	4	2.66	0	0
2454	2	2.64	0	0
2455	4	2.59	0	0
2456	2	2.54	0	0
2457	2	2.54	0	0
2458	4	2.48	0	0
2459	3	2.03	0	1
2460	4	2.45	0	0
2461	3	2.45	0	0
2462	4	2.43	0	0
2463	3	2.43	0	0
2464	4	2.13	0	1
2465	3	1.52	0	0
2468	3	1.98	0	0
2472	3	1.6	0	0
2473	1	1.08	0	0
2476	4	1.15	0	0
2477	4	1.34	0	0
2478	4	0.02	1	1
2482	2	1.3	0	0
2485	2	1.64	0	0
2486	4	1.24	0	0
2487	4	1.4	0	0
2488	4	1.02	0	1
2489	4	1.95	0	0
2490	4	0.14	1	1
2491	4	1.1	0	0
2493	4	1.34	0	0
2494	2	1.65	0	0
2495	2	1.01	0	0
2497	4	1.21	0	0
2500	2	1.93	0	0
2501	4	1.73	0	0
2502	2	1.65	0	0
2503	3	0.01	1	1
2504	4	1.42	0	0
2505	4	1	0	0
2506	4	1.92	0	0
2507	4	1.93	0	0
2508	4	1.66	0	0
2509	4	1.52	0	0
2510	4	0.04	1	1
2511	2	1.36	0	0
2513	4	1.48	0	0
2514	2	1.54	0	0
2515	4	0.11	1	1
2516	4	1.35	0	0
2517	2	1.42	0	0
2518	2	1.34	0	0
2519	4	1.11	0	0
2521	1	1.84	0	0
2522	3	1.58	0	0
2523	1	1.53	0	0
2524	1	1.85	0	0
2527	4	0	1	1
2528	3	1.94	0	0
2529	3	1.19	0	0
2530	4	1.9	0	0
2531	2	1.56	0	0
2533	3	1.52	0	0
2534	2	1.44	0	0
2535	3	1.72	0	0
2536	3	1.7	1	1
2537	1	1.67	0	0
2538	3	1.58	0	0
2540	2	1.64	0	0
2541	3	0.04	1	1
2542	4	1.73	0	0
2544	1	1.46	0	0
2546	3	1.18	0	0
2547	3	1.15	0	0
2548	1	1.77	0	0
2549	3	1.05	0	0
2550	1	1.08	0	0
2551	3	1.62	0	0
2552	3	1.01	0	0
2553	2	1.8	0	0
2554	1	1.54	0	0
2555	4	1.45	0	0
2556	2	1.71	0	0
2557	3	1.09	0	0
2558	3	1.95	0	0
2559	3	0.3	1	1
2563	2	1.53	0	0
2564	1	1.26	0	0
2565	3	1.08	0	0
2566	3	1.12	0	0
2568	3	1.78	0	0
2569	2	1.51	0	0
2570	2	1.14	0	0
2571	3	1.07	0	0
2573	3	1.67	0	0
2574	4	1.98	0	0
2576	3	1.3	0	0
2577	3	1.72	0	0
2578	1	1.81	0	0
2579	2	1.83	0	0
2580	3	1.14	0	0
2581	1	1.23	0	0
2582	3	1.82	0	0
2583	1	1.37	0	0
2584	1	1.91	0	0
2585	3	1.85	0	0
2586	4	1.17	0	0
2587	1	1.68	0	0
2588	1	1.91	0	0
2589	2	1.58	0	0
2590	3	1.41	0	0
2591	4	1.76	0	0
2592	3	1.85	0	0
2594	1	1.51	0	0
2595	3	1.92	0	0
2597	3	1.16	0	0
2598	1	1.56	0	0
2599	2	1.77	0	0
2600	1	1.74	0	0
2605	3	0.01	1	1
2606	3	1.02	0	1
2607	3	1.09	0	0
2609	3	1.16	0	0
2610	1	1.72	0	0
2611	1	1.83	0	0
2612	3	1.85	0	0
2613	3	1.99	0	0
2614	2	1.89	0	0
2615	3	1.88	0	0
2616	3	1.3	0	0
2617	1	1.97	0	0
2618	1	1.88	0	0
2619	4	1.95	0	0
2621	1	1.87	0	0
2622	1	1.73	0	0
2623	3	1.71	0	0
2624	3	1.78	0	0
2626	1	1.57	0	0
2627	1	1.5	0	0
2628	3	1.37	0	0
2629	1	1.65	0	0
2631	4	1.44	0	0
2632	3	1.43	0	0
2633	3	1.33	0	0
2634	3	1.18	0	0
2635	2	1.26	0	0
2639	1	1.05	0	0
2641	2	1.06	0	0
2643	4	1.72	1	1
2645	3	1.42	0	0
2646	3	1.09	0	0
2647	1	1.26	0	0
2652	3	1.94	0	0
2653	4	1.51	0	0
2654	4	1.78	0	0
2656	3	1.75	0	0
2657	2	1.64	0	0
2658	4	1.7	0	0
2659	4	0.22	1	1
2660	3	1.02	0	1
2661	4	1.48	0	0
2662	4	1.85	0	0
2663	3	1.64	0	0
2664	3	0.19	1	1
2665	2	1.43	0	0
2666	3	1.13	0	0
2668	4	1.55	0	0
2669	4	0.8	0	1
2670	1	1.55	0	0
2671	1	1.62	0	0
2672	3	1.22	0	0
2673	3	1.85	0	0
2674	4	0.2	0	1
2675	3	0.07	1	1
2676	3	1.55	0	0
2677	4	1.36	0	1
2678	3	0.63	1	1
2679	3	0.87	1	1
2680	3	1.41	0	0
2681	4	1.75	0	0
2682	4	1.79	0	0
2683	3	1.48	0	0
2684	4	1.51	0	0
2685	3	1.22	0	0
2686	3	1.31	0	0
2687	4	1.12	0	0
2688	4	1.72	0	0
2689	1	1.97	0	0
2690		1.36	0	1
2691	3	1.39	0	0
2692		1.6	0	0
2693	3	1.56	0	0
2694	4	1.56	0	0
2695	3	1.68	0	0
2696	4	1.51	0	0
2697	4	1.17	0	1
2699	4	1.09	0	0
2700	3	1.58	0	0
2701	4	1.22	0	0
2702	3	1.79	0	0
2703	3	1.07	0	0
2704	1	1.03	0	0
2705	4	1.91	0	0
2706	4	1.7	0	0
2707	4	1.6	0	0
2708	4	0.37	1	1
2709	2	1.39	0	0
2710	3	1.08	0	0
2711	4	1.85	0	0
2712	4	1.1	0	0
2713	4	0.07	1	1
2714	4	1.47	0	0
2715	3	1.64	0	0
2716	3	1.14	0	0
2717	3	1.1	0	0
2718	1	1.68	0	0
2719	2	1.07	0	0
2721	4	0.41	1	1
2722	3	1.12	0	0
2723	1	1.89	0	0
[truncated: 1,596 more rows]

## Sheet: hsTnT in 3-vessel CAD
ID	hsTnT groups	Time to event	CV mortality	AC mortality
20	2	5.62	0	1		hsTnT groups:
55	2	6.22	0	0		1 = less than 14 ng/l
59	2	6.55	0	0		2 = equally or more than 14 ng/l
72	2	5.59	0	0
78	2	6.46	0	0		Time to event describes the time passed from intervention until the end of follow-up or occurence of death.
191	2	2.88	1	1
197	2	2.52	0	1
243	2	1.48	0	1
252	1	4.72	0	0
362	2	0.03	1	1
375	1	4.31	0	0
380	2	3.78	0	1
385	1	4.3	0	0
387	2	4.29	0	0
423	2	4.18	0	0
443	2	3.89	0	0
447	2	3.88	0	0
448	1	3.85	0	0
450	2	3.98	0	0
469	2	3.85	0	0
472	2	3.71	0	0
478	1	3.63	0	0
551	2	1.54	0	1
574	1	3.18	0	0
627	1	4.89	1	1
664	2	0.45	1	1
687	1	7.41	0	0
706	1	0.63	1	1
707	1	7.25	0	0
716	2	0.01	1	1
744	2	0.31	1	1
771	2	6.02	1	1
858	2	5.12	0	1
886		5.72	0	0
942	2	4.5	0	0
963	2	0.13	1	1
974	2	3.95	0	0
995	2	3.81	0	0
996	2	3.64	0	0
1083	2	4.68	0	1
1163	2	3.63	0	0
1190	2	3.96	0	0
1197	1	3.89	0	0
1202	2	3.85	0	0
1210	1	3.8	0	0
1216	1	3.73	0	0
1226	2	3.62	0	0
1231	2	2.53	1	1
1235	1	3.52	0	0
1244	2	3.4	0	0
1267	2	3.04	0	0
1283	2	2.93	0	0
1302	1	2.81	0	0
1326	2	2.7	0	0
1347	1	2.56	0	0
1349	1	2.55	0	0
1361	2	2.46	0	0
1396	2	2.27	0	0
1409	2	2.19	0	0
1424	2	0.1	0	0
1438		7.59	1	1
1446		0.23	1	1
1457	2	7.9	0	0
1525	2	1.53	0	1
1528	2	3.67	0	0
1549	2	2.68	0	0
1585	2	1.83	0	0
1600	1	6.38	0	0
1605	2	0.04	1	1
1624	2	3.18	0	0
1628	2	3.03	0	0
1637	2	2.76	0	0
1639	2	0.04	1	1
1672	1	7.7	0	0
1725	2	7.2	0	0
1726	2	1.8	1	1
1752	2	7.11	0	0
1823	2	0.17	0	1
1830	2	0.05	0	0
1950	2	5.46	0	0
1989	2	0.4	0	1
1991	2	5.15	0	0
2070	2	4.65	0	0
2090	1	4.52	0	0
2113	2	0.98	1	1
2199	2	3.49	0	1
2211	2	3.77	0	0
2313	2	0.17	1	1
2315	2	2.44	0	0
2330	2	2.54	0	0
2336	1	0.02	1	1
2396	2	0.36	1	1
2415	2	1.72	1	1
2477	2	1.34	0	0
2478	2	0.02	1	1
2482	1	1.3	0	0
2485	1	1.64	0	0
2486	2	1.24	0	0
2487	2	1.4	0	0
2488	2	1.02	0	1
2489	2	1.95	0	0
2490	2	0.14	1	1
2491	2	1.1	0	0
2493	2	1.34	0	0
2494	1	1.65	0	0
2495	1	1.01	0	0
2497	2	1.21	0	0
2501	2	1.73	0	0
2502	1	1.65	0	0
2504	2	1.42	0	0
2505	2	1	0	0
2506	2	1.92	0	0
2510	2	0.04	1	1
2511	1	1.36	0	0
2514	1	1.54	0	0
2515	2	0.11	1	1
2518	1	1.34	0	0
2527	2	0	1	1
2530	2	1.9	0	0
2553	1	1.8	0	0
2556	1	1.71	0	0
2570	1	1.14	0	0
2574	2	1.98	0	0
2643	2	1.72	1	1
2653	2	1.51	0	0
2661	2	1.48	0	0
2665	1	1.43	0	0
2668	2	1.55	0	0
2674	2	0.2	0	1
2687	2	1.12	0	0
2688	2	1.72	0	0
2694	2	1.56	0	0
2701	2	1.22	0	0
2705	2	1.91	0	0
2706	2	1.7	0	0
2711	2	1.85	0	0
2712	2	1.1	0	0
2713	2	0.07	1	1
2721	2	0.41	1	1
2728	2	1.14	0	0
2729	2	1.83	0	0
2732	2	1.35	0	0
2753	2	2.24	0	0
2755	2	2.16	0	0
2759	1	2.07	0	0
2772	1	1.82	0	0
2773	2	1.81	0	0
2779	2	1.51	0	0
2782	2	1.47	0	0
2790	1	1.26	0	0
2800	2	1.23	0	0
2809	2	2.11	0	1
2836	2	1.05	0	1
2839	1	7.07	0	0
2852	2	0.02	0	0
2867	2	0.73	1	1
2875	2	5.62	0	1
2876	1	6.62	0	0
2885	2	6.47	0	0
2913	2	6.2	0	0
2929	1	5.97	0	0
2935	1	0.3	0	0
2950	1	5.62	0	0
2968	2	5.44	0	0
2993	2	3.82	0	1
3008	1	4.65	0	0
3011	2	4.61	0	0
3013	1	3.31	0	1
3031	2	0.15	0	0
3043	2	4.08	0	0
3161	2	1.2	0	0
3164	1	1.18	0	0
3186	2	0.02	0	1
3200	2	0.07	1	1
3201	2	0.7	0	0
3210	1	0.55	0	0
3219	1	0.25	0	0
3222	2	0.24	0	0
3228	2	0.18	0	0
3237	2	0.04	0	0
3243	2	1.98	0	0
3246	1	1.97	0	0
3269	2	1.79	0	0
3270	2	1.79	0	0
3280	2	1.74	0	0
3281	1	1.74	0	0
3283	1	1.74	0	0
3286	2	0.11	0	1
3288	1	1.68	0	0
3301	2	1.56	0	0
3320	2	1.45	0	0
3346	2	0.21	1	1
3363	2	1.06	0	0
3388	2	0.92	0	0
3394	1	0.91	0	0
3413	2	0.82	0	0
3451	2	0.22	0	1
3480	2	0.47	0	0
3500	2	0.36	0	0
3502	1	0.36	0	0
3526	1	0.26	0	0
3534	2	0.24	0	0
3543	2	0.2	0	0
3561	1	0.11	0	0
3567	1	0.08	0	0
3570	1	0.07	0	0
3603		9.72	0	0
3604		9.72	0	0
3611		0.01	1	1
3612		9.95	0	0
3619		1.62	1	1
3650		4.73	0	1
3654		7.62	0	0
3656		1.33	0	1
3680		3.02	1	1
3686		0.1	1	1
3696		1.15	1	1
3699		8.53	0	0
3700		8.53	0	0
3707		6.79	1	1
3710		8.7	0	0
3715		1.25	1	1
3724		7.11	0	0
3725		0.02	1	1
3726		2.38	1	1
3728		7.03	0	0
3729		0.34	1	1
3731		0.02	1	1
3736	2	6.92	0	0
3738	2	4.21	1	1
3741	2	2.19	0	1
3759	2	4.19	1	1
3761	2	1.25	1	1
3777	2	6.25	0	0
3790	1	5.96	0	0
3800	1	4.71	1	1
3813	2	5.58	0	0
3815	2	0.84	0	1
3820		5.52	0	0
3825	2	1.62	1	1
3837	2	1.86	1	1
3845	2	5.21	0	0
3846	2	5.17	0	0
3852	2	3.4	0	1
3861	2	5.05	0	0
3865	2	0.05	1	1
3875	2	0.01	1	1
3881	2	4.79	0	0
3883	2	4.77	0	0
3897	2	4.6	0	0
3901	2	4.54	0	0
3906	2	2.8	0	1
3911	1	4.46	0	0
3917	2	0.43	1	1
3926	2	2.87	1	1
3931	1	4.23	0	0
3943	2	1.8	0	1
3949	2	3.93	0	0
3958	2	1.67	1	1
3964	2	3.49	1	1
3992	2	3.45	0	0
3994	2	3.43	0	0
4034	2	2.97	0	0
4063	2	0	1	1
4082	2	0.14	1	1
4090	2	2.51	0	0
4098	2	2.45	0	0
4100	2	2.42	0	0
4105	2	2.39	0	0
4119	2	0.26	0	1
4135	2	2.04	0	0
4141	2	2.87	1	1
4145	2	1.14	0	1
4164	2	0.01	1	1
4170	2	6.72	0	0
4173	2	6.7	0	0
4177	2	6.59	0	0
4182	2	2.55	1	1
4184	2	2.71	1	1
4190	2	1.63	1	1
4192	1	4.43	0	1
4215	2	5.9	0	0
4222	2	4.69	0	1
4228	2	5.53	0	0
4236	2	5.03	1	1
4251	2	0	1	1
4258	2	5.09	0	0
4264	2	5.32	0	0
4270	2	2.63	1	1
4277	2	3.36	1	1
4291	2	2.42	1	1
4299	2	4.36	0	0
4303	2	4.1	0	0
4308	2	3.98	0	0
4310	2	0.18	1	1
4313	2	3.89	0	0
4336	2	3.63	0	0
4346	2	3.58	0	0
4381	2	2.19	1	1
4393	2	0.18	1	1
4415	2	2.89	0	0
4417	2	0.27	1	1
4423	2	2.25	0	0
4425	2	2.81	0	0
4434	2	0.11	0	1
4443	2	2.32	0	1
4466	2	0.68	1	1
4494	2	1.38	0	0
4496	2	1.35	0	0
4499	2	1.31	0	0

## Sheet: ROC curves
ID	hsTnT (ng/l)	NT-proBNP (ng/l)	AC mortality
1	4.9	628	0
3	18.9	519	0
4	18	1380	0
9	20.6	882	0
10	17.2	3995	0
11	25.2	3920	0
12	14	1266	1
13	31.2	790	0
14	169.2	1584	1
15	15.8	1546	0
16	14.3	2281	0
18	10.5	2501	0
19	40.4	22976	1
20	53.2	1009	1
21	37.3	1581	1
22	14.1	3379	1
23	4.9	268	0
24	65.2	3575	0
25	14.6	615	0
26	8.3	363	0
27	18.4	6389	0
28	4.9	769	0
29	7.3	1041	0
32	10.1	2458	1
33	36.6	1745	1
34	21.8	4007	1
35	14	629	0
36	4.9	1111	0
37	7.3	864	0
39	20.4	5548	1
41	15.6	240	0
42	4.9	641	0
43	6.7	659	0
44	4.9	214	0
45	53.1	2002	1
47	4.9	579	0
48	25	2219	0
49	14.3	605	0
50	58.1	3793	1
51	16.8	3961	0
52	10.7	482	1
53	4.9	302	0
55	14.3	3162	0
56	15.5	1683	0
58	12.3	1432	0
59	30.9	2533	0
60	6.9	877	1
61	11.1	534	0
62	59.4	21845	1
64	19.1	1783	0
65	17.7	1950	1
66	9.9	2018	0
67	4.9	417	0
68	14.2	5755	1
71	4.9		0
72	31.5	2977	0
73	15.6	2510	0
74	5.1	1315	1
75	46.4	756	1
76	26.7	685	0
77	4.9	141	0
78	24.8	645	0
79	23.4	7956	1
80	66.4	2037	1
83	16.5	798	0
84	4.9	122	0
86	32.7	3362	0
87	14.1	2184	0
88	4.9	163	0
89	8.8	73	0
90	14	8975	0
91	77.2		1
92	21.8	1991	1
93	28.8	296	0
94	25.9	3000	0
95	6.5	385	0
96	107.6	5698	1
97	15.1	5987	0
98	24.2	1089	0
99	4.9	245	0
100	15.1	94	0
101	74.5	2328	0
102	6.3	407	0
104	13.1	1205	1
105	15.5	1129	1
106	4.9	229	0
108	17.1	2478	0
109	4.9	2283	0
110	20.6	8372	1
112	18.7	2330	1
113	11.5	870	1
116	49.4	1407	1
117	4.9	1513	0
118	17.5	311	0
119	45.6	448	0
120	20.8	2121	0
121	11.2	710	1
124	31.4	3769	1
126	9.9	674	0
128	6.8	1907	1
129	4.9	758	0
130	9.5	732	0
132	7.7	825	1
133	40.8	997	0
134	15.2	1298	1
135	4.9	604	0
136	11.3	3394	0
137	24.8	4261	0
138	66.2	13766	0
139	4.9	3004	0
141	10.3	1054	0
143	39.3	1481	1
144	22.5	2045	0
145	15.4	167	0
146	10	1147	0
147	4.9	214	0
149	30.6	4150	1
151	16.5	555	0
152	4.9	1852	0
153	4.9	123	0
154	19.9	3527	0
155	4.9	668	1
156	4.9	952	0
157	21.1	7227	0
158	10	2885	0
159	17.9	1035	0
160	4.9	192	0
161	26.1	2291	0
162	6	836	0
163	4.9	455	0
164	20.7	5847	0
165	11	3838	1
166	12.6	1375	1
167	381.5	5088	0
168	4.9	518	0
169	18.9	1418	1
170	4.9	49	0
171	12	1907	0
173	35.7	1181	0
174	6.9	297	1
175	22.2	1138	0
176	14.4	360	0
178	4.9	1089	0
180	12.6	2678	0
181	28.3	1057	1
183	33.8	4290	0
184	7.4	1284	0
185	4.9	550	0
187	16.1	421	0
188	4.9	401	0
189	12.1	1996	0
191	49.8	4784	1
193	14.1	718	0
195	45.3	1979	0
196	9.6	862	0
197	38	1341	1
198	13	3416	1
199	4.9	49	0
200	21.4	617	0
201	91.4	8782	1
202	4.9	947	0
203	5.9	2618	1
204	9	1987	0
205	15.2	625	0
206	19.1	1665	0
207	17.1	434	0
208	4.9	239	0
209	9.1	673	0
210	9.2	793	0
212	23.9	6009	0
213	7.9	149	0
214	7.6	213	0
215	24.7	1571	1
216	7.5	105	0
217	5.6	165	0
220	32.3	4237	1
221	24.8	3024	0
222	8.4	3080	0
223	27.2	3513	0
224	97.7	46528	1
225	23.3	4845	0
226	8.6	2184	0
228	4.9	815	0
229	12.2	2267	0
230	12	166	0
231	9.3	325	0
232	11.4	1106	0
233	132.7	1015	0
234	12.1	435	0
235	18.3	555	0
236	27.7	2634	0
237	9.7	621	0
239	4.9	260	0
240	13.2	3202	0
241	8.2	866	0
242	13.9	6999	1
243	92.1	11818	1
244	16.7	741	0
245	14.2	117	0
246	31.8	4138	0
247	17.6	2596	1
248	45.4	1200	0
249	13.3	536	0
252	13.3	469	0
253	97.1	3838	1
254	12.3	665	0
255	14.6	2028	0
256	10.7	322	0
257	20.8	3056	0
258	17.9	760	0
259	23.4	1937	0
262	19	9059	0
264	6.5	524	0
265	6.1	148	0
266	31.8	2085	1
267	42.7	1788	1
268	23.7	8842	1
269	10.7	1029	0
272	9	2999	0
273	42	4355	0
274	115.9	70001	1
275	4.9	194	0
276	33.3	5249	1
277	6.2	136	0
278		76	0
279	33.5	1706	0
280	6.6	219	0
281	8	820	0
282	15.3	493	0
283	4.9	295	1
286	25.1	6447	0
287	59.1	17753	0
288	14.1	633	0
289	31	734	0
290	22.8	2819	0
292	8	160	0
293	16.8	10754	1
296	2027	10993	1
297	21.6	891	0
298	4.9	724	0
299	30.4	803	0
300	19.4	1092	0
301	8.1	2007	0
302	13	363	0
303	12	91	0
305	15.6	935	0
306	20.3	613	0
307	13.4	758	0
308	18.7	788	1
310	20.3	209	0
311	11.8	2263	0
313	17.7	280	0
315	8.3	167	0
316	37.6	1118	1
317	14.5	5764	1
318	5.5	779	0
319	15.4	55	0
320	66.8	7696	0
321	53.2	4169	1
323	28.4	4681	1
324	17.8	2746	0
325	30.4	918	0
326	11.3	417	0
327	17.6	2738	0
328	19.5	813	0
329	27.4	1897	1
330	12.2	1628	0
331	4.9	206	0
332	14.1	2356	1
333	7.5	476	0
334	32.3	1348	0
336	96.1	11097	0
337	48.4	9442	0
340	38.3	876	1
341	42.3	9920	0
342	7	977	0
343	12.7	1822	0
345	39.5	7844	1
346	42.4	1613	0
347	20.4	1915	1
348	42.4	1742	0
349	20.2	2083	1
350	23.1	4369	1
351	15	3896	0
352			1
353	9.4	258	0
354	85.5	12532	0
355	17	2038	0
356	22.2	2722	1
357	36.3	2889	0
358	80	6921	1
359	56.7	6614	0
361	7.2	715	0
362	536	8621	1
363	20.3	2104	1
364	45.7	30358	1
365	45		1
366	25.7	2580	0
367	23	558	0
368	10.6	8139	0
369	20.8	1690	0
370	7.3	1528	0
371	23.1	1842	1
372	11	123	0
373	9.8	1724	0
374	19.9	1404	0
375	10.5	276	0
376	33.7	2485	1
377	11.6	605	0
378	15	1231	0
379	14.6	1541	1
380	32.1	4372	1
381	15.9	1039	0
382	11.5	138	0
383	39.7		1
385	11.2	1086	0
386	4.9	121	0
387	14.1	745	0
388	20.3	1664	0
389	25.8	1165	0
390	7.8	59	0
391	9.3	112	0
392	79.8	26162	1
393	8	2123	0
395	10.6	534	0
396	96.4	6715	0
397	12.9	505	1
398	46.2	2440	1
399	11.9	1813	0
400	6.4	271	0
402	48	3970	1
403	13.6	712	0
404	55	4881	0
405	7.5	72	1
406	32.7	2855	0
407	15.9	880	0
408	16	647	0
410	20.7	1532	0
411	9	237	0
412	6	392	0
413	93.6	8049	1
414	16.2	1897	0
417	8.9	74	0
418	14	304	0
419	22.2	5419	0
420	41.5	18372	0
421	9.6	887	0
423	19.9	2766	0
424	12.6	2341	0
425	13.6	2243	1
427	39.2	7913	0
430	7.5	573	0
431	14	7158	0
433	28.9	2007	0
435	5	49	0
437	10.6	1057	0
438	40.9	9182	0
439	35.4	2446	0
441	61.1	2061	0
442	4.9	885	0
443	29.1	438	0
444	12.9	259	0
445	7.5	1128	0
446	6.5	200	0
447	15.5	4919	0
448	10.9	1564	0
449	13	909	1
450	19.8	4811	0
452	6.6	355	0
456	40.3	2635	0
457	27.3	2087	0
459	12.3	92	0
460	24.6	739	0
461	4.9	272	0
463	11.1	482	0
464	5.8	564	0
466	6.2	117	0
467	14.2	147	0
468	20.3	570	0
469	26.2	2713	0
470	25	1154	0
472	22.1	1077	0
476	15.9	583	0
477	9.5	2578	0
478	11	377	0
480	126.9	1233	0
481	26.8	723	0
483	7	584	0
486	24.8	3974	0
487	12	745	0
488	21.1	3144	0
491	37.2	4893	0
493	9.1	436	1
495	14.3	781	0
496	16.7	1483	0
497	15.6	414	0
500	17.2	28410	0
501	12.6	398	0
506	12.3	579	0
507	11.3	2310	0
509	6	664	0
511	9.6	736	0
512	9	3657	0
514	57.4	182.7	1
515	24.4	124	0
516	65.8	3234	1
517	7.7	431	0
518	10.7	680	0
519	52.9	1611	1
520	10.8	5225	0
521	9	1192	0
524	11.7	202	0
525	40.4	948	0
526	12.3	5047	0
527	4.9	527	0
528	15.6	308	0
529	35.2	2689	0
530	6.1	561	0
531	25.6	3558	0
532	5.5	184	0
534	9.8	313	0
535	11.7	2624	0
536	5.3	73	0
537	186.2	7730	1
539	35.2	610	0
540	11.8	1568	0
541	21.7	632	0
542	8.5	691	0
543	9.3	960	1
544	6.3	492	0
546	37.8	2006	0
547	7.4	131	0
548	9.8	520	1
549	15	93	0
551	24.2	1051	1
552	16.1	5986	0
553	21.3	1859	0
554	7	396	0
555	30.5	11009	0
556	12.4	454	0
557	15.1	893	0
558	27.9	4217	1
560	12.8	3349	0
563	6.7	1481	0
564	16.2	975	0
565	7	279	0
566	10.9	429	0
567	9.9	262	0
569	13.1	1014	0
570	12.3	1011	1
571	11.9	2214	0
573	9.9	526	0
574	5.8	1525	0
575	22.1	3033	0
577	20.1	3570	0
578	25.3	2046	0
579	9.6	480	0
581	4.9	70	0
583	17.2	314	0
584	37.6	16930	1
586	17.1	3300	1
588	22.6	3091	0
592	11.2	1078	0
593	5.9	611	0
596	12.4	2492	0
598	12.5	553	0
601	8.5	412	0
609	11.8	437	1
623	9.08	831	0
627	13.6	4149	1
631	7.68	710	0
634	84.48	12068	1
635	38.4	587	0
640	15.8	714	0
642	8.23	685	0
644	7.26	183	0
647	28.3	3733	1
648	10.89	480	0
649	50	17068	0
650	12.9	334	1
651	24.68	1753	0
652	6.1	1528	0
653	5.57	320	0
654	45.82	3983	0
656	12.8	546	0
660	29.7	638	1
661	9.9	500	0
662	6	257	0
664	43.9	7862	1
665	4.9	226	0
666	4.9	2553	0
668	22.1	1124	0
669	21.7	1283	1
671	8.3	126	0
672	15.4	1251	1
673	53.5	1443	0
674	21.2	861	1
675	21.1	1550	0
676	6.2	2493	0
677			1
678	13.7	1128	0
679	8.7	914	1
680	20.9	581	0
681	20.8	3664	0
683	80.8	7453	1
684	4.9	437	0
685	25.7	1021	1
687	9.5	5199	0
688	4.9	174	0
691	23.5	1492	0
693	9.7	349	1
694	4.9	353	0
695	6.8	374	0
696	30.1	2961	1
697	4.9	120	0
698	5	244	0
700	11.8	1026	0
701	4.9	124	1
702	14.1	1978	1
703	38.1	35893	1
705	17.8	1735	0
706	6.2	269	1
707	4.9	231	0
708	80.4	17236	0
709	16.4	116	0
710	4.9	1926	0
712	10.9	1056	1
713	14.6	2086	1
714	17.9	6489	1
715		276	0
716	94.5	9761	1
717	36	9477	1
718	6.4	824	1
719	16.6	2924	0
720	16.2	9571	0
721	12.4	638	0
723	7	346	0
724	7	695	0
725	13.7	491	0
726	17.1	2354	0
727	4.9	1737	0
728	8.1	346	0
729	15.9	1937	1
732	4.9	2689	0
734	4.9	399	0
735	25.9	2354	1
736	42.5	4206	1
737	28.6	5750	0
738	7.1	609	0
741	32.3	2526	1
742	19	4578	1
743	8.9	427	0
744	18.4	1878	1
745	19.5	3005	0
746	19.4	1314	1
747	13.9	396	1
748	9.9	397	0
749	68.3	9133	0
750	7.4	930	1
751	6.8	1198	0
752	5.1	279	0
753	5.2	1087	1
754	6.6	167	0
755	13.4	676	0
756	23.7	461	0
757	70.5	20591	1
758	11.9	3161	1
760	13.7	1960	0
761	7.7	226	0
762	41.9	3185	1
765	52.1	3422	0
769	4.9	399	0
770	16.6	1513	0
771	34.6	5369	1
772	8.7	93	0
773	4.9	280	0
774	14.3	830	1
777	44.4	1163	1
782	43.5	7743	0
785	36.4	21150	1
788	11.1	1552	1
792	34.4	2724	0
795	20.2	863	0
798	13.3	656	0
801	21.9	2592	0
802	48.9	1413	0
804	58.8	6524	1
807	10.3	207	0
808	11	957	0
813	7.2	6345	0
815	10.2	892	0
817	15	846	0
820	31.3	8652	1
821	13.5	1950	1
825	4.9	406	0
827	20.1	372	0
836	20	49	0
837	35.6	8659	1
843	19.9	1029	0
848	12.9	161	0
852	15.3	602	0
858	40.2	2090	1
859	4.9	872	1
862	4.9	96	0
863	4.9	328	1
864	12.5	2785	0
865	4.9	49	0
866	4.9	2369	1
867	4.9	116	0
868	16.8	6209	0
870	14.8	2055	0
874	4.9	733	0
875	7.7	445	0
876	19.5	3610	0
878	9.5	100	0
880	12.2	1229	0
883	120.8	1781	0
885	8.1	2148	0
886		1351	0
889	23.8	840	0
892	9.6	758	0
894	27.3	3600	1
895	4.9	138	0
897	62.3	1288	0
902	13.9	462	0
905	13.6	107	0
906	9	56	0
908	37.5	6363	0
910	14.5	655	0
913	24	291	0
914	22.9	4222	0
915	6.6	275	0
930	17.4	138	0
931	12.7	476	0
933	10	505	0
940	17.3	283	0
941	14.1	876	1
942	20.2	1019	0
944	13.9	977	0
945	35.8	2750	0
950	8.5	335	0
952	48	4570	0
956	8.5	457	0
957	12.2	775	0
959	8.9	206	0
962	11.6	518	0
963	28.3	5182	1
965	49.8	5466	1
969	12.3	759	0
971	6.7	244	0
974	17.3	101	0
984	9.6	2719	0
988	7.9	193	0
993	19.5	2762	0
994	8.1	504	0
995	18.4	103	0
996	23.8	259	0
1004	23.6	2234	0
1009	9	174	0
1010	4.9	176	0
1018	5.8	404	0
1083	14.1	3727	1
1122	15.7	2194	0
1139	4.9	49	0
1148	19.1	1375	0
1163	19	1310	0
1188	4.9	382	0
1189	8.3	2437	0
1190	14.1	230	0
1191	11.1	478	0
1193	10.4	54	0
1194	13.9	429	0
1195	16	268	0
1196	26.8	995	0
1197	13.7	492	0
1198	20.1	381	0
1199	9.1	661	0
1200	10.9	927	0
1201	7.8	236	0
1202	15.1	2748	0
1203	19.8	6348	0
1204	47.5	380	0
1205	28.1	296	0
1208	20.4	1575	0
1209	9.7	608	1
1210	12.3	249	0
1211	11.4	1675	0
1213	20.9	1548	0
1214	21.3	2760	1
1215	89.2	15843	1
1216	10.7	294	0
1217	88.9	32537	1
1218	9.2	663	0
1219	8.3	1708	1
1223	31.2	1720	0
1224	14	2068	0
1225	16.9	1492	1
1226	21.7	4526	0
1227	10.8	4267	0
1228	5.4	630	0
1229	59.1	7090	0
1230	17.8	6400	1
1231	97.4	70001	1
1232	111.5	12937	1
1234	15.5	978	0
1235	11.8	3045	0
1236	9.5	619	0
1237	19.5	7183	1
1238	21.9	661	0
1240	16.8	1677	0
1241	14.1	707	0
1242	9.6	1155	0
1244	23	512	0
1245	12.9	687	0
1246	11	808	0
1247	5.9	114	0
1249	25.4	886	0
1251	10.4	1400	0
1252	13.9	1592	1
1253	14.5	206	0
1254	18.2	4807	0
1255	9.9	931	0
1257	32.8	6367	1
1258	15.6	2896	0
1259	13.2	475	0
1261	17.6	1063	1
1262	9	259	0
1264	7.8	1086	0
1265	9	252	1
1266	26.6	2209	0
1267	24.8	870	0
1268	9.8	799	0
1269	16.6	8753	0
1270	14.2	1549	0
1271	24.9	2014	0
1272	15.2	616	1
1273	20.5	727	1
1274	13.7	881	0
1275	8	175	0
1276	7.1	72	0
1277	11.8	231	0
1278	7.3	166	0
1279	8	234	0
1280	40.1	5149	0
1281	33.3	2257	0
1282	33.2	370	0
1283	21.2	1777	0
1284	29	466	0
1285	5.9	2116	0
1286	6.3	449	1
1287	4.9	131	0
1288	24.4	4278	0
1289	10.9	760	0
1290	18.4	1502	0
1291	7.1	554	0
1292	27.8	859	0
1293	27.3	615	0
1294	46.3	3110	0
1295	6.3	481	0
1296	14.9	783	0
1297	22.6	3192	0
1298	6.3	174	0
1299	4.9	417	0
1300	16.5	162	0
1301	23.2	1132	0
1302	4.9	413	0
1303	23.1	1649	0
1305	4.9	109	0
1306	20.2	1190	0
1307	5.1	67	0
1308	6.7	688	0
1309	8.4	236	0
1310	35.4	2865	0
1312	13.2	1028	0
1313	6.4	150	0
1315	23.2	1311	1
1317	14.6	675	0
1318	9	1077	0
1319	8.8	347	0
1320	6.3	111	0
1321	7.2	421	0
1322	10.3	737	0
1323	18.2	1826	0
1325	9.5	199	0
1326	41	1106	0
1327	9.3	640	0
1328	53.9	997	0
1329	8.3	76	0
1330	16.8	1108	0
1331	17.6	733	0
1332	41.8	855	0
1333	21.9	439	0
1334	9.6	1585	0
1335	29.8	90	0
1336	8.4	136	0
1338	13.7	1798	0
1339			0
1340	21.4	805	0
1341	35.8	1291	0
1342	7.7	708	0
1343	33	1055	0
1344	4.9	2303	0
1345	25.3	2684	1
1346	37.8	6310	1
1347	4.9	49	0
1348	9.7	471	0
1349	7.2	309	0
1350	18.9	200	0
1351	8.6	239	0
1352	8.6	370	0
1354	52.6	716	0
1355	7.4	144	0
1356	14.7	1866	0
1357	11.3	773	0
1358	9.4	288	0
1359	11	1292	0
1360	5.9	72	0
1361	39.4	1955	0
1362	10.2	331	0
1363	20.3	591	0
1365	5	908	0
1366	5.1	1190	0
1367	10.6	831	0
1368	7.6	260	0
1369	19	456	0
1370	19.7	135	1
1371	13.9	160	0
1376	11.1	93	0
1377	8.9	112	0
1378	9.2	503	0
1379	7.8	337	0
1381	6.4	306	0
1382	22.4	1179	0
1384	15.3	865	0
1385	17.3	330	0
1386	16	662	0
1387	7.9	295	0
1389	11.1	2387	0
1390	6.7	185	0
1391	6	187	0
1393	26.2	3723	0
1394	6.8	355	0
1395	11.4	92	0
1396	15.1	2147	0
1397	18.7	2889	0
1398	15.6	8505	0
1399	4.9	77	0
1400	33.6	521	0
1401	32.5	1270	0
1402	18.1	1578	0
1403	31.7	209	0
1404	4.9	273	0
1405	18.8	739	0
1406	25	2076	0
1407	10.7	1743	0
1408	6.2	295	0
1409	22	3237	0
1410	16.7	2121	0
1411	9.4	772	0
1412	44.6	9774	0
1413	6.8	185	0
1414	13.3	382	0
1416	5.2	734	0
1417	10.1	338	0
1418	6.5	49	0
1419	140	10358	0
1420	16.8	668	0
1421	7.5	131	0
1422	4.9	1398	0
1423	14.9	504	0
1424	28.9	115	0
1425	9.7	484	0
1426	12.5	779	0
1427	81	40945	0
1428	18.2	595	0
1429	9.6	50	0
1430	9	442	0
1431	19.1	864	0
1432		1236	1
1433		31412	1
1434		1911	1
1435		3147	1
1436		2802	1
1437		2314	1
1438		1083	1
1439		162	1
1440		5359	1
1441		1323	0
1442		1649	1
1443		5817	1
1444		691	0
1445		2054	1
1446		23097	1
1447		1437	0
1448		1439	0
1449		362	0
1450		2042	0
1451		2218	0
1452		6617	1
1453		6183	1
1454	16	3871	1
1455	23	6207	1
1456	6	466	0
1457	14	650	0
1458	7	369	0
1459	7	369	1
1460	28	1529	1
1462	20	2276	1
1463	23	233	0
1464	17	3902	1
1465	23	14006	1
1466	19	1547	1
1468	15	585	1
1469	54	4614	0
1470	578	2728	0
1471	57	11931	1
1472	10	2706	0
1473	16	155	0
1474	119	3318	0
1475	15	368	0
1476	1010	19604	1
1477	18	4434	0
1479	55	3679	0
1480	34	2059	1
1481	29	11395	0
1482	11	545	0
1483	46	705	0
1484	4.9	1093	0
1485	15	918	1
1486	19	1463	0
1487	9	1084	1
1488	21	1472	0
1489	24	3118	0
1490	17	2239	0
1491	89	20444	1
1492	21	946	1
1493	42	6955	1
1494	15	309	1
1495	16	2892	0
1496	34	627	0
1497	41	7370	1
1498	38	595	0
1499	12	1008	0
1500	585	70001	0
1501	12	358	1
1502	16	3328	1
1503	64	25085	1
1504	10	1777	0
1506	43	2659	1
1507	131	14911	0
1508			0
1509		9547	0
1510	43	2410	0
1511	17	686	0
1512	11	317	0
1513	22	3619	0
1514	34	3205	1
1515	21	2438	0
1516	46	7711	1
1517	13	9395	1
1518	29	2756	0
1519	34	5330	1
1520	33	1311	0
1521	12	439	1
1522	15	177	0
1523	81	12963	0
1524	13	252	1
1525	284	26429	1
1527	27	3802	1
1528	95		0
1529	46	2460	0
1530	32	328	0
1531	20	1112	0
1532	22	2665	0
1533	40	554	1
1534	25	1297	0
1535	74	2750	0
1536	22	1217	0
1537	13	1471	0
1538	11	817	0
1539	22	312	0
1540	34		0
1541		2875	0
1542	35	16378	0
1543	12		0
1544	24	228	0
1545	18	2433	0
1546	27	715	0
1547	9	2030	0
1548	16	311	0
1549	22	1141	0
1551	13	738	0
1552	22	1249	0
1553	24	298	0
1556	25	144	0
1557	13	481	1
1559	28	1552	0
1560	21	1789	1
1561	28	2457	0
1562	37	5318	0
1563	16	3568	0
1564	64	2435	1
1565	50	572	0
1566	7	2050	1
1567	18	3496	0
1568	8	871	0
1569	66	4126	1
1570	36	5724	0
1572	13	3043	0
1573	104	7534	1
1574	24	1935	0
1576	26	7506	0
1577	8	954	0
1580	18	1543	0
1581	10	666	0
1582	54	745	1
1583	23	1892	0
1584	25	5249	1
1585	24	935	0
1586	20	2230	0
1587	15	1171	0
1588	11	2015	0
1589	17	392	0
1590	28	1959	0
1591	19	2568	0
1592	14	1312	0
1593	6	369	0
1594	41	3710	0
1595	32.3	2526	1
1596	15.9	2735	0
1597	10	1556	1
1598	24.6	2683	1
1600	12.2	1079	0
1602	26.8	8610	0
1603	16.1	2491	0
1604	36.1	507	1
1605	50.1	22246	1
1606	27	1161	0
1607	25.5	1039	1
1608	13.4	1485	0
1609	21.3	5578	1
1610	18.2	790	1
1611	34.2	11819	0
1612	6.4	413	0
1614	18.9	1886	0
1615	11.6	7668	0
1616	106.5	1861	0
1617	10.5	179	1
1618	18.4	3593	0
1619	131.1	5303	1
1620	45.8	3179	1
1622	16.5	482	0
1624	30.2	2515	0
1625	13.2	2374	0
1626	24.1	1549	0
1627	14.9	5366	0
1628	30.6	710	0
1629	12.3	3922	1
1631	36.4	31752	0
1632	41.3	959	0
1634	9.1	4391	1
1635	18	2117	1
1636	47	4305	0
1637	46	6173	0
1638	18.8	5811	0
1639	17.1	4409	1
1640		3227	0
1641	12	3975	1
1642		524.8	0
1643		3995	1
1644	24	1825	1
1645	11	632.1	0
1647		433.9	0
1648	22	1214	0
1649	15	749.7	0
1650			0
1651		599	1
1653	12	1056	1
1654	7		0
1655	11	129	0
1656		70001	1
1657			0
1658		10000	0
1659	8	264.8	0
1660	16	3135	0
1661	32	915.9	1
1662	18	6783	1
1663		3124	0
1664	73	963.5	1
1665	4.9	270.1	0
1666	4.9	207	0
1667	11	1253	0
1668	16	2144	0
1669	18	1110	1
1670	10	1004	0
1671	21	8599	1
1672	6	168	0
1673	5	142.8	0
1674	11	1325	0
1675	21	1235	1
1676	6	1588	0
1677	32	2308	0
1678	85	4634	1
1679	7	1099	1
1680	32	1545	0
1681	19	3224	0
1682	4.9	627.7	0
1683	13	1273	0
1684	22	349.8	1
1685	12	174.1	0
1686	17	875.4	0
1687	35	10830	0
1688	4.9	1137	0
1689	11	220.4	0
1690	26	1178	0
1691	28	1898	0
1692	5	844.5	0
1693	4.9	2232	0
1694	48	4087	0
1695	16	190.3	0
1696	15	646.1	0
1697	45	4538	0
1698	22	166.5	0
1699	10	1800	1
1700	8	1516	0
1701	18	1177	1
1702	113	9475	1
1703	21	283.5	0
1704	38	4096	0
1705	21	859.6	1
1706	16	4076	0
1707	10	344.8	1
1708	18	1941	1
1709	26	1096	0
1710	12	81.6	0
1711	10	824.3	1
1712	24	205.1	0
1713	17	1289	0
1714	25	5414	0
1715	20	1834	0
1716	18	1774	0
1717	34	1596	1
1718	14	2739	0
1719	11	716.4	0
1720	4.9	1303	1
1721	19	1646	0
1722	46	892.4	0
1723	11	1705	0
1724	6	2165	0
1725	15	2293	0
1726	28	3301	1
1739	10	629.2	0
1740	99	656.2	1
1741	26	2243	1
1742	22	1308	1
1743	37	30842	0
1744	14	1319	0
1745	12	2634	0
1746	29	6000	0
1747	16	817.6	1
1748	50	5444	1
1749	10	1516	0
1750	22	14709	0
1751	8	1254	0
1752	17	611.9	0
1753	15	527.8	0
1754	5	30.5	0
1755	33	1455	0
1756	36	6356	0
1757	15	594.3	1
1758	9	1172	0
1759	13	193	0
1760	22	103.9	0
1762	48	11220	1
1763	12	1844	0
1764	4.9	343.3	0
1765	59	3004	1
1766	12	3056	1
1767	8	563.8	0
1768	13	818	0
1769	16	5958	0
1771	10	191.2	1
1772	7	710.7	0
1773	4.9	157.3	0
1774	4.9	885.6	0
1775	16	1637	0
1776	5	1674	0
1777	12	1621	0
1778	13	3537	1
1780	4.9	1358	0
1781	5	2377	0
1783	25	375.2	0
1784	4.9	1036	0
1785	15	1105	0
1786	9	3799	0
1787	22	2161	1
1788	11	3981	0
1789	11	544.6	0
1790	34	2482	1
1791	4.9	547.9	0
1793	4.9	245.1	0
1794	6	747.8	0
1795	4.9	184.9	0
1796	4.9	300.2	0
1797	16	5173	1
1798	4.9	126.6	0
1799	17	1546	1
1800	18	2624	1
1802	8	2167	0
1803	12	1158	0
1804	23	2143	0
1805	21	9320	1
1806	20	1406	0
1807	7	170.8	0
1808	14	3204	1
1809	7	1492	0
1810	32	10428	1
1811	4.9	529.8	0
1812	6	613.7	0
1813	11	254.4	0
1814	24	1078	0
1815	9	1619	1
1816	16	1352	0
1818	4.9	42.8	0
1819	4.9	417.6	1
1821	4.9	218	0
1822	4.9	823.5	0
1823	29	3568	1
1824	30	2658	1
1825	83	15960	0
1827	25	3208	0
1830	16	1252	0
1831	20	974.3	0
1832	319	2236	0
1833	4.9	122	0
1834	14	6508	0
1835	9	854.6	0
1836	4.9	303	0
1837	6	544.2	0
1838	14	2425	0
1839	113	686.6	0
1840	21	1498	0
1841	7	462.1	1
1842	15	4136	1
1843	8	738.7	0
1844	11	1203	1
1845	4.9	427.7	0
1846	17	1166	1
1847	7	442.9	0
1848	5	376.4	0
1850	6	659.3	0
1851	121	1190	0
1852	13	420.6	0
1853	17	1132	0
1854	4.9	1342	0
1855	4.9	362.7	1
1856	4.9	537.4	0
1857	4.9	201.9	1
1858	54	1103	0
1859	17	1320	0
1860	14	1206	1
1861	73	5507	0
1862	42	14076	1
1863	6	523	0
1864	54	2703	1
1865	11	4408	1
1866	19	1637	1
1867	20	2024	1
1868	7	384	0
1869	19	1117	1
1870	4.9	364	0
1871	86	7506	0
1872	21	979.7	1
1873	34	3784	0
1874	33	9833	0
1875	4.9	905.3	0
1876	23	4018	0
1879	40	909.9	0
1880	12	205.7	0
1881	15	674.3	0
1882	10	856.4	0
1883	11	274.5	1
1884	4.9	567.8	0
1886	4.9	487.8	0
1887	22	2991	1
1890	4.9	198.5	1
1892	31	188	0
1893	5	364.8	0
1894	69	3326	1
1896	4.9	238.7	0
1897	7	627.7	0
1898	7	1043	0
1899	11	7848	1
1901	4.9	416.1	0
1902	31	228.1	0
1903	6	964.9	1
1904	65	6000	1
1906	4.9	3101	0
1907	225	70001	1
1910	13	287.2	1
1912	10.2	7341	1
1913	7	1130	0
1915	9	642.8	0
1916	48	484	0
1917	22	1762	0
1918	35	1644	0
1919	27	2797	1
1920	94	2470	0
1921	341	3853	1
1922	33	517.4	0
1923	35	1292	0
1924	6	1134	0
1925	77	1800	1
1926	16	187.6	0
1927	16	4305	0
1928	17	1667	0
1929	24	1503	0
1930	11	691.8	0
1931	11	764.8	0
1932	16	1962	0
1933	50	4150	1
1934	23	1144	0
1936	10	1947	1
1937	19	2753	1
1938	12	70	0
1939	15	1634	0
1941	51	3684	0
1942	109	4868	0
1944	11	116.4	0
1945	130	15708	1
1946	23	2123	0
1948	20	1120	0
1949	6	578.5	0
1950	28	6709	0
1952	26	12437	0
1953	14	2127	0
1954	44	2095	1
1956	12	1618	0
1957	11	270.7	0
1958	66	10875	0
1959	9	296.7	0
1960	51	2030	0
1961	27	1319	0
1962	19	2764	1
1963	52	70001	0
1964	17	2712	0
1965	8	493.6	0
1966	28	1776	0
1967	21	550.9	0
1968	49	2492	1
1969	10	217.7	0
1970	9	418.9	0
1971	15	360.8	0
1972	9	107	0
1973	15	1943	0
1974	75	14530	0
1975	11	5342	1
1977	12	3217	0
1978	15	1857	0
1979	107	19048	1
1980	10	781.1	0
1982	7	210.3	0
1983	11	771.9	1
1985	17	186.6	0
1986	13	1398	0
1987	21	943	0
1988	18	309	0
1989	57	5587	1
1990	14	1153	0
1991	25	980.6	0
1992	9	199.5	0
1993	32	9502	1
1994	7	252.5	1
1995	32	2044	0
1996	9	2830	0
1997	7	839.4	0
1998	10	584.8	0
1999	9	630.3	0
2000	6	163.2	0
2001	24	3401	0
2002	14	1143	0
2003	13	102.2	0
2004	25	855.4	0
2005	36	592.6	1
2006	31	1348	0
2007	26	1317	0
2008	57	20906	1
2009	4.9	163.3	0
2010	27	1355	0
2011	7	461.1	0
2012	162	5823	1
2013	16	1372	0
2014	15	1224	0
2015	10	257.1	0
2016	65	1829	1
2017	46	2075	0
2018	20	455.9	0
2020	19	1087	0
2022	11	260	0
2024	46	8313	1
2025	10	1160	1
2026	8	2099	0
2027	22	296.4	1
2028	16	39.51	0
2029	60	1596	1
2030	13	1004	1
2031	12	180.5	0
2032	17	946.1	0
2033	35	452.2	1
2034	10	341.3	0
2035	6	59.32	0
2037	46	6583	0
2038	52	1576	0
2039	83	683.8	0
2040	10	127.1	0
2041	8	86.38	0
2042	22	873.8	0
2043	10	1151	0
2046	21	1394	0
2048	29	2094	1
2049	8	1648	0
2050	12	421.2	0
2051	47	4474	0
2052	12	562.6	1
2053	5	88.63	0
2055	25	4338	0
2056	75		0
2057	15	2305	0
2060	44	184.7	0
2061	9	232.3	0
2062	22	1049	0
2064	14	468.5	0
2065	28	2055	0
2066	14	1347	0
2067	36	7204	0
2068	4.9	95.17	0
2070	24	2992	0
2071	11	761.2	1
2072	8	366	1
2073	12	419.8	0
2074	18	829.7	0
2075	6	985	0
2076	22	1035	1
2077	77	13893	1
2078	30	1399	0
2079	9	872.8	0
2080	14	1053	0
2081	38	1824	0
2082	114	28920	1
2084	22	2168	0
2085	20	817.9	0
2086	15	2904	0
2087	26	5747	0
2088	7	199.9	0
2090	9	2049	0
2092	21	1004	0
2094	11	48.68	0
2095	15	487.3	0
2096	94	70001	0
2097	32	5040	0
2098	15	1514	1
2099	16	3064	0
2100	11		0
2101	6	474.3	0
2102	8	748.8	0
2103	29	859.2	0
2104	19	3532	1
2105	10	860.1	1
2106	26	478.7	0
2108	20	1569	0
2111	10	2785	1
2112	27	1237	0
2113	24	6094	1
2114	10	2094	0
2115	12	387.5	0
2116	11	487.9	0
2117	50	4350	1
2118	19	1266	0
2119	42	373	0
2120		142	0
2121	7	465.2	0
2122	32	1562	0
2123	9	592.9	0
2124	44	33990	0
2125	13	130.2	0
2126	20	3537	0
2127	13	508.4	0
2128	9	1692	1
2129	30	568.9	0
2130	20	3245	0
2131	14	229.1	0
2132	18	19306	0
2133	146	70001	0
2134	14	1330	1
2135	9	594.9	0
2136	331	70001	1
2137	14	207.7	0
2140	6	86.66	0
2142	10	927.6	1
2143	10	2301	0
2144	13	390.1	0
2145	10	820.4	0
2146	34	1514	0
2148	20	349.4	1
2149	9	1846	0
2151	15	1431	0
2153	29	868.1	0
2154	12	445.2	0
2155	12	189.1	0
2156	7	861.7	0
2157	12	5220	0
2158	46	381.5	1
2160	57	1373	0
2161	13	250.3	0
2162		1343	0
2163	17	1774	0
2164	17	160	0
2165	171	10294	0
2166	23	4291	0
2167	16	12285	1
2168	7	175.4	0
2171	56	7566	0
2172	19	827.2	0
2174	26	5561	0
2175	26	1648	1
2176	19	933.7	1
2177	16	2295	1
2178	87	740.1	0
2179	16	157.7	0
2180	18	1243	0
2181	120	3958	0
2182	84	7300	1
2183	9	142.4	0
2184	16	1384	0
2185	21	262.5	0
2186	35	3508	0
2187	9	195.1	0
2188	10	1653	0
2189	13	971.2	0
2190	7	870.4	0
2191	45	2487	0
2192	7	1257	0
2193	21	513.6	1
2194	5	350	0
2195	7	543.7	0
2196	42	17744	0
2197	6	1797	0
2198	29	2757	0
2199	22	8530	1
2200	16	1407	1
2201	99	9697	0
2202	4.9	1078	0
2204	18	241	0
2205	18	1709	0
2206	15	508.8	0
2207	35	5889	1
2208	14	166.3	0
2209	8	532.5	0
2210	18	1423	0
2211	22	1986	0
2212	9	221.6	0
2213	10	978.8	0
2214	10	997	0
2215	9	701.5	1
2216	15	2257	0
2217	44	29999	1
2218	41	1202	1
2223	7	208.6	0
2224	15	764.5	0
2225	4.9	91.76	0
2227	8	220.6	0
2229	14	152.9	0
2230	48	846	0
2232	4.9	242.6	0
2234	6	74.83	0
2236	20	965.6	0
2237	9	3744	0
2240	4.9	80.27	0
2241	13	690	1
2242	156	31963	0
2243	8	618.1	0
2244	33	355.5	0
2245	12	737	0
2246	11	995.5	0
2247	10	953.9	0
2248	5	468.5	0
2249	12	488.1	0
2250	9	124.9	0
2251	30	243.3	0
2252	93		0
2253	18	808.5	0
2254	8	517.7	0
2255	35	5343	0
2256	34	2882	1
2258	36	2027	0
2259	26	5291	1
2260	13	568.5	0
2261	23	1350	0
2262	24	1947	0
2263	4.9	399.7	0
2264	24	1768	0
2265	39	5100	0
2266	13	731.2	0
2267	10	614.2	0
2268	29	6657	0
2269	31	893.2	0
2270	34	4639	0
2271	10	1705	0
2272	9	529.2	0
2273	16	404.3	0
2275	33	2456	1
2276	18	701.3	0
2277	16	268.4	0
2278	66	188.4	0
2279	7	192.3	1
2280	20	4853	0
2281	10	4346	1
2282	12	7610	0
2283	6	417.2	0
2284	5	317.5	0
2285	22	2417	0
2286	14	238.3	0
2287	24	348.1	0
2288	15	798.9	0
2289	19	816.9	0
2290	13	1338	0
2291	5	483.6	0
2292	22	3051	0
2293	40	806.9	0
2294	63	24151	0
2295	21	594	0
2297	16	1481	0
2298	33	2950	1
2299	60	307.5	0
2300	26	14132	1
2301	4.9	86.76	0
2302	7	373	0
2303	24	2578	0
2304	12	178.6	0
2305	28	1343	0
2306	25	6342	0
2307	20	2849	0
2308	10	259.4	0
2309	33	24	0
2310	76	1695	0
2311	25	1763	1
2312	17	3637	0
2313	53	7192	1
2314	40	1807	0
2315	15	435.2	0
2316	24	3002	0
2317	6	492.2	0
2318	17	552.9	0
2319	21	1121	0
2320	13	1021	0
2321	4.9	99.09	0
2322	6	406	0
2323	7	471.3	0
2324	26	504.9	0
2325	13	524.1	0
2326	11	662.3	0
2327	16	280.3	0
2328	48	1592	0
2329	9		0
2330	22	408.2	0
2331	33	355.1	0
2332	11	766.5	0
2333	27	3749	0
2334	27	5683	0
2335	32	1365	1
2336	11	192.5	1
2337	10	337.4	0
2338	10	2846	0
2339	15	915.8	0
2340	171	45749	0
2341	10	273	0
2342	10	295.5	0
2343	16	1464	0
2345	52	22958	0
2346	21	1474	0
2347	10	382.8	0
2348	6	194.8	0
2349	17	4213	0
2350	18	2212	0
2351	11	52.16	0
2352	23	483.5	0
2353	14	16575	0
2354	7	122.4	0
2355	45	10587	0
2356	28	3429	1
2357			1
2358	16		0
2359	6	1152	0
2360	13	1723	0
2361	4	547.3	0
2362	32	2026	0
2363	3	78.93	0
2364	8	454.9	0
2365	20	6698	0
2366	55	5651	0
2367	11		0
2368	12	2374	0
2369	10	1353	1
2370	28	506	0
2371	10	905.7	0
2372	5	304.7	0
2373	12	291.9	0
2374	19	553.8	0
2375	7	96.59	0
2376	14	1034	0
2377	18	1936	0
2378	7	685.8	0
2379	10	34.58	0
2380	8	438.3	1
2381	9	1642	0
2382	45	3267	0
2383	4.9	37.82	0
2384	18	1081	0
2385	346	32063	0
2386	17	466.3	0
2388	7	223.2	0
2389	14	392.6	0
2390	13	4408	0
2391	13	606	0
2392	32	421.9	0
2393	10	2369	0
2394	6	262.8	0
2395	9	173.8	0
2396	15	1540	1
2397	14	2146	0
2398	14	397.9	0
2399	13	634	0
2400	14	1109	0
2401	20	4308	0
2402	13	908.3	0
2403	27	1704	0
2404	4	1047	0
2405	18	4192	0
2406	8	116.9	0
2407	19	11003	0
2408	3	198	0
2409	28	590	0
2410	17	896.3	0
2411	6	933.3	0
2412	37	2369	0
2413	17	651.7	0
2414	24	3446	0
2415	49	12696	1
2416	29	2136	0
2417	8	630.2	0
2418	8	1115	1
2419	12	57.46	0
2420	10	256.6	0
2421	4	140.9	0
2422	9	2221	0
2423	21	4513	0
2425	11	489.3	0
2426	105	11820	1
2427	41	283.7	0
2428	58	6526	1
2429	4	226.7	0
2430	11	2304	0
2431	22	7457	0
2432	22	3406	0
2434	11	969.4	0
2435	12	664	0
2436	30	10292	1
2437	20	7858	0
2438	7	120.4	0
2439	4	516.6	0
2440	44	12639	0
2441	8	580.1	0
2442	18	346.6	0
2443	126	11553	1
2445	6	794	0
2446	6	255	0
2447	10	127.9	0
2448	32	23774	1
2449	8	1295	0
2450	32	180.1	0
2451	43	7664	0
2452	4	219.8	0
2453	37.8	4020	0
2454	7.9	411	0
2455	20.7	1473	0
2456	4.9	148	0
2457	7.7	1725	0
2458	43.9	5404	0
2459	25.9	2828	1
2460	21.1	4530	0
2461	31.3	6412	0
2462	49.2	3985	0
2463	24	13148	0
2464	65.5	1964	1
2465	34	1505	0
2468	34	2564	0
2472	30	232	0
2473	6	202	0
2476	23	2830	0
2477	20	333	0
2478	391		1
2482	9	852	0
2485	10	514	0
2486	27	475	0
2487	138	7473	0
2488	21	6226	1
2489	14	2251	0
2490	633	340	1
2491	17	2609	0
2493	19	2953	0
2494	12	736	0
2495	8	3354	0
2497	16	53	0
2500	9	444	0
2501	22	994	0
2502	6	1160	0
2503	41	521	1
2504	42	3839	0
2505	22	586	0
2506	94	719	0
2507	16	90	0
2508	33	1877	0
2509	17	134	0
2510	26	1306	1
2511	7	82	0
2513	25	649	0
2514	12	606	0
2515	31	356	1
2516	15	1019	0
2517	10	772	0
2518	10	76	0
2519	41	3380	0
2521	12	275	0
2522	14	1753	0
2523	10	397	0
2524	7	796	0
2527	15	465	1
2528	69		0
2529	24	1346	0
2530	26	1526	0
2531	10	815	0
2533	21	1491	0
2534	6	47	0
2535	14	266	0
2536	16	232	1
2537	6	548	0
2538	48	24313	0
2540	8	2779	0
2541	29	16362	1
2542	33	3594	0
2544	5	223	0
2546	33	344	0
2547	25	1542	0
2548	7	38	0
2549	23	613	0
2550	6	495	0
2551	22	322	0
2552	16	17	0
2553	5	214	0
2554	11	1859	0
2555	23	308	0
2556	13	240	0
2557	14	1286	0
2558	15	2677	0
2559	34	5696	1
2563	5	127	0
2564	8	1090	0
2565	28	8445	0
2566	28	2203	0
2568	27	4295	0
2569	9	1213	0
2570	13	247	0
2571	24	869	0
2573	15	92	0
2574	19	278	0
2576	17	2242	0
2577	19	934	0
2578	13	264	0
2579	13	62	0
2580	17	138	0
2581	7	351	0
2582	16	2185	0
2583	11	389	0
2584	9	1199	0
2585	22	829	0
2586	15	596	0
2587	9	457	0
2588	6	942	0
2589	10	428	0
2590	26	1158	0
2591	44	1620	0
2592	21	607	0
2594	8	242	0
2595	37	1678	0
2597	19	1811	0
2598	9	1769	0
2599	13	253	0
2600	13	1403	0
2605	42	1941	1
2606	14	1020	1
2607	18	968	0
2609	22	5420	0
2610	6	128	0
2611	11	256	0
2612	20	1530	0
2613	22	2261	0
2614	12	191	0
2615	15	1772	0
2616	28	5207	0
2617	5	1631	0
2618	6	2287	0
2619	38	6182	0
2621	9	233	0
2622	11	131	0
2623	27	918	0
2624	21	2272	0
2626	13	647	0
2627	13	336	0
2628	58	1228	0
2629	10	357	0
2631	15	108	0
2632	22	217	0
2633	18	1195	0
2634	55	4610	0
2635	11	735	0
2639	10	345	0
2641	7	716	0
2643	40	6755	1
2645	27	4333	0
2646	14	1009	0
2647	11	478	0
2652	22	3140	0
2653	18	713	0
2654	20	1700	0
2656	58	5807	0
2657	11	2702	0
2658	55	11415	0
2659	27	1137	1
2660	58	7313	1
2661	193	10847	0
2662	14	524	0
2663	35	2887	0
2664	37	2357	1
2665	13	1365	0
2666	39	3628	0
2668	37	699	0
2669	34	7841	1
2670	10	842	0
2671	12	4688	0
2672	15	941	0
2673	29	11071	0
2674	19	1715	1
2675	44	4171	1
2676	20	1866	0
2677	52	2224	1
2678	14	2006	1
2679	32	3694	1
2680	14	62	0
2681	46	16525	0
2682	43	3454	0
2683	21	1928	0
2684	58	34425	0
2685	23	3459	0
2686	29	7261	0
2687	99		0
2688	328	2015	0
2689	9	1234	0
2690		3241	1
2691	16	1460	0
2692		13761	0
2693	59	468	0
2694	28	730.4	0
2695	14		0
2696	244	665	0
2697	16	1933	1
2699	35	4572	0
2700	15	3039	0
2701	19	739	0
2702	20	2230	0
2703	20	477	0
2704	11	499	0
2705	18	1543	0
2706	19	2568	0
2707	21	2374	0
2708	47	19181	1
2709	9	218	0
2710	28	8214	0
2711	34	1757	0
2712	16	1380	0
2713	28	3305	1
2714	16	1222	0
2715	32	1051	0
2716	23	454	0
2717	44	6025	0
2718	6	367	0
2719	9	383	0
2721	67	2498	1
2722	17	372	0
2723	10	665.7	0
[truncated: 1,596 more rows]
